# Supplementary material for: Comprehensive RNA dataset of AGO2 associated RNAs in Jurkat cells following miR-21 over-expression
Source: Data Brief. 2016 Feb 24;7:604–6. doi: 10.1016/j.dib.2016.02.041 (PMC4802421; doi:10.1016/j.dib.2016.02.041)
Supplement: Supplementary file 2 — Supplementary material [file mmc2.zip]

Archive with 2 entries (2 files):
- miR-21_AGO2_bound_sRNA.reads.counts
- Ctrl_AGO2_bound_sRNA.read.counts
