# Supplementary material for: Comprehensive RNA dataset of AGO2 associated RNAs in Jurkat cells following miR-21 over-expression
Source: Data Brief. 2016 Feb 24;7:604–6. doi: 10.1016/j.dib.2016.02.041 (PMC4802421; doi:10.1016/j.dib.2016.02.041)
Supplement: Supplementary file 2 — Supplementary material [file mmc2.zip › miR-21_AGO2_bound_sRNA.reads.counts]

1528	AAAAAAAAAAAAAAAAAAAAAAAAAAAAAAAAAAAA
1	AAAAAAAAAAAAAAAAAAAAAAAAAAAAAAAAAAAG
4	AAAAAAAAAAAAAAAAAAAAAAAAAAAAAAAAAAAT
1	AAAAAAAAAAAAAAAAAAAAAAAAAAAAAAAAAACA
2	AAAAAAAAAAAAAAAAAAAAAAAAAAAAAAAAAAGA
1	AAAAAAAAAAAAAAAAAAAAAAAAAAAAAAAAAAGG
2	AAAAAAAAAAAAAAAAAAAAAAAAAAAAAAAAAATA
3	AAAAAAAAAAAAAAAAAAAAAAAAAAAAAAAAAATC
5	AAAAAAAAAAAAAAAAAAAAAAAAAAAAAAAAAATT
1	AAAAAAAAAAAAAAAAAAAAAAAAAAAAAAAAACAA
1	AAAAAAAAAAAAAAAAAAAAAAAAAAAAAAAAACAC
1	AAAAAAAAAAAAAAAAAAAAAAAAAAAAAAAAATCC
1	AAAAAAAAAAAAAAAAAAAAAAAAAAAAAAAAATTC
3	AAAAAAAAAAAAAAAAAAAAAAAAAAAAAAAAATTT
2	AAAAAAAAAAAAAAAAAAAAAAAAAAAAAAAACAAA
1	AAAAAAAAAAAAAAAAAAAAAAAAAAAAAAAAGGGT
1	AAAAAAAAAAAAAAAAAAAAAAAAAAAAAAAATCCC
1	AAAAAAAAAAAAAAAAAAAAAAAAAAAAAAAATCGT
1	AAAAAAAAAAAAAAAAAAAAAAAAAAAAAAAATTTC
1	AAAAAAAAAAAAAAAAAAAAAAAAAAAAAAAATTTT
2	AAAAAAAAAAAAAAAAAAAAAAAAAAAAAAACAAAA
1	AAAAAAAAAAAAAAAAAAAAAAAAAAAAAAACCTGT
1	AAAAAAAAAAAAAAAAAAAAAAAAAAAAAAACCTTT
1	AAAAAAAAAAAAAAAAAAAAAAAAAAAAAAACTGTG
1	AAAAAAAAAAAAAAAAAAAAAAAAAAAAAAACTTTT
1	AAAAAAAAAAAAAAAAAAAAAAAAAAAAAAATCCGT
1	AAAAAAAAAAAAAAAAAAAAAAAAAAAAAAATTCCG
1	AAAAAAAAAAAAAAAAAAAAAAAAAAAAAAATTCCT
1	AAAAAAAAAAAAAAAAAAAAAAAAAAAAAAATTTGT
2	AAAAAAAAAAAAAAAAAAAAAAAAAAAAAAATTTTT
2	AAAAAAAAAAAAAAAAAAAAAAAAAAAAAACAAAAA
1	AAAAAAAAAAAAAAAAAAAAAAAAAAAAAACAGAAA
1	AAAAAAAAAAAAAAAAAAAAAAAAAAAAAAGAAAAA
1	AAAAAAAAAAAAAAAAAAAAAAAAAAAAAAGGACCA
2	AAAAAAAAAAAAAAAAAAAAAAAAAAAAAATAAAAA
2	AAAAAAAAAAAAAAAAAAAAAAAAAAAAAATCCCGT
1	AAAAAAAAAAAAAAAAAAAAAAAAAAAAAATCCTCT
1	AAAAAAAAAAAAAAAAAAAAAAAAAAAAAATCTCGT
1	AAAAAAAAAAAAAAAAAAAAAAAAAAAAAATCTTTT
2	AAAAAAAAAAAAAAAAAAAAAAAAAAAAAATTCCGT
1	AAAAAAAAAAAAAAAAAAAAAAAAAAAAAATTCGGT
1	AAAAAAAAAAAAAAAAAAAAAAAAAAAAAATTCTGT
1	AAAAAAAAAAAAAAAAAAAAAAAAAAAAAATTTGGT
1	AAAAAAAAAAAAAAAAAAAAAAAAAAAAACAAAAAA
1	AAAAAAAAAAAAAAAAAAAAAAAAAAAAACAAAGAA
1	AAAAAAAAAAAAAAAAAAAAAAAAAAAAAGCAACCA
1	AAAAAAAAAAAAAAAAAAAAAAAAAAAAATATGCCG
1	AAAAAAAAAAAAAAAAAAAAAAAAAAAAATCCTTTT
1	AAAAAAAAAAAAAAAAAAAAAAAAAAAAATCTCCTG
1	AAAAAAAAAAAAAAAAAAAAAAAAAAAAATCTCGGT
1	AAAAAAAAAAAAAAAAAAAAAAAAAAAAATCTTATG
1	AAAAAAAAAAAAAAAAAAAAAAAAAAAAATCTTGTA
1	AAAAAAAAAAAAAAAAAAAAAAAAAAAACAAAAAAA
2	AAAAAAAAAAAAAAAAAAAAAAAAAAAACCCAAAAA
1	AAAAAAAAAAAAAAAAAAAAAAAAAAAACTCTTTTG
1	AAAAAAAAAAAAAAAAAAAAAAAAAAAAGAAAACGA
1	AAAAAAAAAAAAAAAAAAAAAAAAAAAATAAAAAAA
1	AAAAAAAAAAAAAAAAAAAAAAAAAAAATATGCCGT
1	AAAAAAAAAAAAAAAAAAAAAAAAAAAATCCTGGTT
2	AAAAAAAAAAAAAAAAAAAAAAAAAAAATCTCGTAT
1	AAAAAAAAAAAAAAAAAAAAAAAAAAAATTTCGTTT
1	AAAAAAAAAAAAAAAAAAAAAAAAAAAGTCTAACGA
1	AAAAAAAAAAAAAAAAAAAAAAAAAAATCTCGTATG
1	AAAAAAAAAAAAAAAAAAAAAAAAAAATTCCGAATG
1	AAAAAAAAAAAAAAAAAAAAAAAAAAATTCCGTTGG
1	AAAAAAAAAAAAAAAAAAAAAAAAAAATTCTTTTTG
1	AAAAAAAAAAAAAAAAAAAAAAAAAACAAACAACCA
1	AAAAAAAAAAAAAAAAAAAAAAAAAACCTATTATGC
1	AAAAAAAAAAAAAAAAAAAAAAAAAACTCGTATTCC
1	AAAAAAAAAAAAAAAAAAAAAAAAAANNNNNAANNA
1	AAAAAAAAAAAAAAAAAAAAAAAAAATCTCTTATGC
1	AAAAAAAAAAAAAAAAAAAAAAAAAATTTTAAGGGG
1	AAAAAAAAAAAAAAAAAAAAAAAAACAAAAAAAAAA
1	AAAAAAAAAAAAAAAAAAAAAAAAACAAAAAACAAA
1	AAAAAAAAAAAAAAAAAAAAAAAAACTCGTATGCCG
1	AAAAAAAAAAAAAAAAAAAAAAAAATAAAAAAAAAA
1	AAAAAAAAAAAAAAAAAAAAAAAAATCCCGGACGCC
1	AAAAAAAAAAAAAAAAAAAAAAAAATCCTATTCCGG
1	AAAAAAAAAAAAAAAAAAAAAAAAATCTCGTATGCC
1	AAAAAAAAAAAAAAAAAAAAAAAAATCTTCTATGGC
1	AAAAAAAAAAAAAAAAAAAAAAAAATTCGTATTGCG
1	AAAAAAAAAAAAAAAAAAAAAAAAATTCTGTATGCC
1	AAAAAAAAAAAAAAAAAAAAAAAAATTTGATTCCCC
1	AAAAAAAAAAAAAAAAAAAAAAAACCTAACAACCAC
1	AAAAAAAAAAAAAAAAAAAAAAAATCCCGTATGCCG
4	AAAAAAAAAAAAAAAAAAAAAAAATCTCGTATGCCG
1	AAAAAAAAAAAAAAAAAAAAAAAATCTTATGCCGCG
1	AAAAAAAAAAAAAAAAAAAAAAAATTTCTTTTGCCG
1	AAAAAAAAAAAAAAAAAAAAAAACAAAAAAAAAAAA
1	AAAAAAAAAAAAAAAAAAAAAAACAAACAAAAAACC
3	AAAAAAAAAAAAAAAAAAAAAAATAAAAAAAAAAAA
1	AAAAAAAAAAAAAAAAAAAAAAATCTCGTATGCCGT
2	AAAAAAAAAAAAAAAAAAAAAACAAAAAAAAAAAAA
1	AAAAAAAAAAAAAAAAAAAAAACTTTCTTGTAGGCT
1	AAAAAAAAAAAAAAAAAAAAAATCCCGTATGCCGTC
4	AAAAAAAAAAAAAAAAAAAAAATCTCGTATGCCGTT
1	AAAAAAAAAAAAAAAAAAAAAATCTGGTATGCTTTT
1	AAAAAAAAAAAAAAAAAAAAAATTTCGTATGCCGTT
1	AAAAAAAAAAAAAAAAAAAAACAAAAAAAAAAAAAA
1	AAAAAAAAAAAAAAAAAAAAACACAAAAAAAAAAAA
1	AAAAAAAAAAAAAAAAAAAAATAAAAAAAATAAAAA
1	AAAAAAAAAAAAAAAAAAAAATGTAGGGTTTCCCAT
1	AAAAAAAAAAAAAAAAAAAACAAAAAAAAAAAAAAA
1	AAAAAAAAAAAAAAAAAAAATCCCGTATGCCGGCTT
1	AAAAAAAAAAAAAAAAAAAATCTCGAATGCCGCCTT
1	AAAAAAAAAAAAAAAAAAAATCTCGGATGCCGTCTT
1	AAAAAAAAAAAAAAAAAAAATCTCGTAGGCCGCCTT
2	AAAAAAAAAAAAAAAAAAAATCTCGTATGCCGTCTT
1	AAAAAAAAAAAAAAAAAAAATCTCGTATGCGGTTTT
1	AAAAAAAAAAAAAAAAAAACAAAAAAAAAAAAAAAA
1	AAAAAAAAAAAAAAAAAAACAAAAAAAAAAAACAAA
1	AAAAAAAAAAAAAAAAAAACAAATAAAAAAAAAAAA
2	AAAAAAAAAAAAAAAAAAACACAAAAAAAAAAAAAA
1	AAAAAAAAAAAAAAAAAAACACAAAAAAAATAAAAA
1	AAAAAAAAAAAAAAAAAAACATAGCGATACTGTCAA
1	AAAAAAAAAAAAAAAAAAACATATAAAAAAAAAAAA
2	AAAAAAAAAAAAAAAAAAACCAAAAAAAAAAAAAAA
1	AAAAAAAAAAAAAAAAAAACCACAAAAAAAAAAAAA
1	AAAAAAAAAAAAAAAAAAACCATAAAAAAAAAAAAA
1	AAAAAAAAAAAAAAAAAAACGAAAAAAAAAAAAAAA
1	AAAAAAAAAAAAAAAAAAAGAAAAAAAAAAAAAAAA
1	AAAAAAAAAAAAAAAAAAAGACAAAAAAAAAAAAAA
1	AAAAAAAAAAAAAAAAAAAGGAAAAAAAAAAAAAAA
1	AAAAAAAAAAAAAAAAAAAGTTTCATTGATTTTTCT
1	AAAAAAAAAAAAAAAAAAATAAAAAAAAAAAAAAAA
2	AAAAAAAAAAAAAAAAAAATCTCGTATGCCGTCTTC
1	AAAAAAAAAAAAAAAAAAATCTCGTATGCCGTCTTT
1	AAAAAAAAAAAAAAAAAAATGCACAACTTCATTTCC
6	AAAAAAAAAAAAAAAAAACAAAAAAAAAAAAAAAAA
1	AAAAAAAAAAAAAAAAAACAAAAAACAAAAAAAAAA
1	AAAAAAAAAAAAAAAAAACAACAAAAAAAAAAAAAC
2	AAAAAAAAAAAAAAAAAAGAAAAAAAAAAAAAAAAA
1	AAAAAAAAAAAAAAAAAATAAAAAAAAAAAAAAAAA
2	AAAAAAAAAAAAAAAAAATCTCGTATGCCGTCTTCT
1	AAAAAAAAAAAAAAAAACAAAAAAAAAAAAAAAAAA
1	AAAAAAAAAAAAAAAAATCGTATGCCGTCTTCTGCT
4	AAAAAAAAAAAAAAAAATCTCGTATGCCGTCTTCTG
1	AAAAAAAAAAAAAAAAATCTCGTATGCCTTCTTCTG
2	AAAAAAAAAAAAAAAACAAAAAAAAAAAAAAAAAAA
1	AAAAAAAAAAAAAAAAGTTTTGTTTTAATATCCAGG
9	AAAAAAAAAAAAAAAATCTCGTATGCCGTCTTCTGC
1	AAAAAAAAAAAAAAAATCTCGTATGCCGTCTTCTGT
1	AAAAAAAAAAAAAAAATCTCGTATGCCGTCTTTTGC
1	AAAAAAAAAAAAAAAATCTCGTCTGCCGTCTTTTGC
1	AAAAAAAAAAAAAAACAAAAAAAAAAAAAAAAAAAA
1	AAAAAAAAAAAAAAACAAAAAAAAAACGAAAACAAA
1	AAAAAAAAAAAAAAACTCGTATGCCGTCTTCTGTTT
1	AAAAAAAAAAAAAAATAAAAAAAAAAAAAAAGAAAA
1	AAAAAAAAAAAAAAATCCCGTATGCCGTCTTCTGCT
15	AAAAAAAAAAAAAAATCTCGTATGCCGTCTTCTGCT
1	AAAAAAAAAAAAAATAGCAGCACATCATGGTTTACA
8	AAAAAAAAAAAAAATCTCGTATGCCGTCTTCTGCTT
1	AAAAAAAAAAAAAATCTCGTATGCCGTCTTTTGCTT
1	AAAAAAAAAAAAAATTCACACTTCTCGTATGCCGTC
2	AAAAAAAAAAAAACAAAAAAAAAAAAAAAAAAAAAA
6	AAAAAAAAAAAAATCTCGTATGCCGTCTTCTGCTTG
1	AAAAAAAAAAAAATGAGGTAGTAGGTTGTATAGTTA
1	AAAAAAAAAAAACAAAAAAAAAAAAAAAAAAAAAAA
2	AAAAAAAAAAAAGGATAAGAAAAACAGGAATCTCGT
1	AAAAAAAAAAAATAGTTGGATGTGGTTTCGTATGCC
5	AAAAAAAAAAAATCTCGTATGCCGTCTTCTGCTTGA
1	AAAAAAAAAAAATCTGTCGTATGCCGTCTTCTGCTT
1	AAAAAAAAAAACTTCTGATCTGCTCGTATGCCGTCT
1	AAAAAAAAAAATAGCTTATCAGACTGATGTTGACAT
8	AAAAAAAAAAATCTCGTATGCCGTCTTCTGCTTGAA
1	AAAAAAAAAAATTTTTTTTTTTTGCTCCTTGGATTG
1	AAAAAAAAAACAAAAAAAAAAAAAAAAAAAAAAAAA
1	AAAAAAAAAACAAAAAAAAAAAAAAAAGTGCGAGGA
1	AAAAAAAAAACAAAAAAAAACCCAAAAAAAAAAAAA
1	AAAAAAAAAACAAAAAAAACAAAAAAAAAATAAAAA
1	AAAAAAAAAACAAAAAAAACACAAAAAAAAAAAAAA
1	AAAAAAAAAACAAAAAAAAGAAAAATAAAAAAAAAA
1	AAAAAAAAAACAAAAAAACCCTACAAAAAAAAAAAA
1	AAAAAAAAAACAAAAAAACGCCACAAAAAAAAAAAA
1	AAAAAAAAAAGAAAAAAAAAAAAAAAAAAAAAAAAA
1	AAAAAAAAAAGACAAAAACGCCACAAAAAAAAAAAA
1	AAAAAAAAAAGCAAAAAAAGCACCAAAAAAAAAAAA
1	AAAAAAAAAAGGTATCTCCCTTGGTTGACAATGTAA
1	AAAAAAAAAATAGCTTATCAGACTGATGTTGACATC
5	AAAAAAAAAATCTCGTATGCCGTCTTCTGCTTGAAA
4	AAAAAAAAAATGGGAAAGAGAGATTCTGTTGGTCGT
1	AAAAAAAAAATTTGTTCGTATGCCGTCTTCTGCTTG
2	AAAAAAAAACAAAAAAAAAAAAAAAAAAAAAAAAAA
1	AAAAAAAAACAAAAAAAAAAAAAAAAAAAAACAAAA
1	AAAAAAAAACAAAAAAAACACACAAAAAAAAACAAC
1	AAAAAAAAACAAAAAAACCAAACAAAAAACAAAAAA
1	AAAAAAAAACAGACTTCTTTGCCTCGTATGCCGTCT
2	AAAAAAAAACCGGATGTCTAGGATCTCGTATGCCGT
2	AAAAAAAAAGCCCTCTCTGCAATCTCGCTTCTCGTA
1	AAAAAAAAAGTGACATTCACTTTGCTTCCAGTTGTC
1	AAAAAAAAATAAAGGACCTCTGGATCTCGTATGCCG
1	AAAAAAAAATAAGCATCTCGTATGCCGTCTTCTGCT
1	AAAAAAAAATATCTCGTATGCCGTCTTCTGCTTGAA
4	AAAAAAAAATCTCGTATGCCGTCTTCTGCTTGAAAA
1	AAAAAAAACAAACAAAAACACAAAAAAAAAAAAAAC
1	AAAAAAAACCAGCAAAAACAAATCAAAAACCAACAA
1	AAAAAAAACCTGTAGATGGTATGCAGAAGCAAATGA
1	AAAAAAAACCTGTAGATGGTATGCGGAAGCAAATAA
1	AAAAAAAAGAGACCGCCAGGGCTCGTATGCCGTCTT
1	AAAAAAAAGAGAGATGTATACAACATAGCTGGTGAA
1	AAAAAAAAGCCGGCTCTCGTCACTGGGCTCTGTTTT
2	AAAAAAAAGGAGAGTCTTGTAGATCTCGTATGCCGT
1	AAAAAAAATCTCGTATGCCGTCTTATGCTTGAAAAA
7	AAAAAAAATCTCGTATGCCGTCTTCTGCTTGAAAAA
1	AAAAAAAATGACTGTTGGCAGCATCTCGTATGCCGT
1	AAAAAAAATGGGAAAGAGAGATTCTGTTGGTCGTAT
1	AAAAAAAATTAGCTAAGCATGGTGTCGTATGCCGTC
4	AAAAAAACAAAAAAAAAAAAAAAAAAAAAAAAAAAA
1	AAAAAAACAACCTTCGTATGCCGTCTTCTGCTTGAA
1	AAAAAAACAAGTCTCGTATGCCGTCTTCTGCTTGAA
1	AAAAAAACACAAAAAAAAAAAAAAAAAAAAAAAAAA
1	AAAAAAACCACAAATCTTTCGTATGCCGTCTTCTGC
2	AAAAAAACCACAGTTCCTTTTATCTCGTATGCCGTC
5	AAAAAAACCACAGTTCCTTTTGATCTCGTATGCCGT
2	AAAAAAACCACAGTTCCTTTTGCATCTCGTATGCCG
3	AAAAAAACCTCCTAAGCCTGGGTTCCTTTCCTCGTA
1	AAAAAAACGGCAGTATGGTTAAGTGGGTAAGAGCTT
1	AAAAAAACGTTGGCATACTCGTATGCCGTCTTCTGC
4	AAAAAAACGTTGGCATACTTAGATCGTATGCCGTCT
8	AAAAAAACGTTGGCATACTTAGATCTCGTATGCCGT
21	AAAAAAACGTTGGCATACTTAGTATCTCGTATGCCG
1	AAAAAAACGTTGGCATACTTAGTATTCGTATGCCGT
1	AAAAAAAGAAAAAAAAAAAAAAAAAAAAAAAAAAAA
1	AAAAAAAGGTATGGTCATCGTATGCCGTCTTCTGCT
1	AAAAAAAGTCAAAAAAAAAAAAAAAAAAAAAAAAAA
1	AAAAAAAGTTATCAATATGAATGGACTCAGTAATAT
1	AAAAAAATAAAAAAAAAAAAAAAAAAAAAAAAAAAA
1	AAAAAAATACAGTATTTGTAGATCTCGTATGCCGTC
2	AAAAAAATACTTGTAGAACCGGAACTATGAACTCTG
1	AAAAAAATATTATTGGTGAATGTGTGTATTGGGCTT
1	AAAAAAATCAAAACAAAAAAAAAAAAAAAAAAAAAC
2	AAAAAAATCACCCACCACCCCCCCATCTCGTATGCC
2	AAAAAAATCGTATGCCGTCTTCTGCTTGAAAAAAAA
1	AAAAAAATCTCGCATGCCGTCTTCTGCTTGAAAAAA
7	AAAAAAATCTCGTATGCCGTCTTCTGCTTGAAAAAA
1	AAAAAAATCTGGGATGGAAAAGATCTCGTATGCCGT
1	AAAAAAATGATTTCCTGGGCTGGGTCCAGGGCCTCG
3	AAAAAAATGCCCGTCTCTAGTCTCGTATGCCGTCTT
1	AAAAAAATTAAAAGATGGACTGGAGCATCTCGTATG
2	AAAAAAATTATATCAAGACACTGAAAAAAACTCTGA
2	AAAAAAATTCTGATTATTACATTCCTCTGCTCGTAT
5	AAAAAACAAAAAAAAAAAAAAAAAAAAAAAAAAAAA
1	AAAAAACAAAAAAAAAAAAAAAAAAAAAAAACAACA
1	AAAAAACAAAAAAAAAAAAAAAAAAAAAAACCAACA
1	AAAAAACAAAAAAAAAAAAAAAAAAAAAACCCACCA
1	AAAAAACAAAAAAAAAAAAAAAAAAAACAAAAAAAA
1	AAAAAACAAAAAAAAAAAAAAAACAAAAAAAAAAAA
1	AAAAAACAAAAAAAAAAAACACAAAAAAAAAAACAA
1	AAAAAACAAAAAAAAAAACAAAAAAAAACCAAAAAA
1	AAAAAACAACACAAACAAAAAAAAAAAAAAACAAAA
1	AAAAAACAAGAGCTGCAAGAGAATCTCGTATGCCGT
2	AAAAAACAAGAGCTGCAAGAGATCTCGTATGCCGTC
1	AAAAAACATCGTATGCCGTCTTCTGCTTGAAAAAAA
2	AAAAAACATGGGTAAAGAAATCGAAATATCCATGAA
1	AAAAAACCGCACAAAAAAAAAAAAAAAAAAAAAAAA
1	AAAAAACCGCAGTTACTTTTGTATCTCGTATGCCGT
1	AAAAAACGGCAGTATGGTTAAGTGGGTAAGAGCTTG
1	AAAAAACTCCAGTTGACACATCTCGTATGCCGTCTT
1	AAAAAACTGATTTAATGAGCCTGATCCAATCTCGTA
1	AAAAAACTGCAGTTACTTTTGTATCTCGTATGCCGT
1	AAAAAACTTTCATCACCATCCATACCAGATGAAGAC
1	AAAAAAGAAAAAAAAAAAACACAAAAAAAAAAAAAA
1	AAAAAAGAACCTGAAATCGTATGCCGTCTTCTGCTT
1	AAAAAAGAAGTAGAAAAAAAATCTCGTATGCCGTCT
1	AAAAAAGACAAAGAAGGGCATTACATATCGTATGCC
1	AAAAAAGACAAGCTAGGAAACAAAAAGCTAAGATCT
1	AAAAAAGACAAGCTAGGAAACAAAAAGCTAAGGGCA
1	AAAAAAGAGAGAGAGATGTAGAATCTCGTATGCCGT
1	AAAAAAGAGCTGTGGTAGAATCTCGTATGCCGTCTT
1	AAAAAAGATTGGGACAATAGAGACTGGAAGTCATCT
1	AAAAAAGCAAAAAAAAAAAAAAAAAAAAAAAAAAAA
1	AAAAAAGCGGGTGCTTGTGTATATAATTATCGTATG
3	AAAAAAGCGTGGAAGTTAACTTCACGGAGTCCCTTC
1	AAAAAAGCGTGTGCTTGTGTATATAATTATCGTATG
1	AAAAAAGCTTACAGTGCAGACAGATCTCGTATGTCG
1	AAAAAAGGAAATTGCTGACTTGCCTGCTTTGTGGTT
1	AAAAAAGGAAGGAATCGAACCCCCCAAAGCTGGTAT
2	AAAAAAGGGGGCTGTACATAGGCATCTCGTATGCCG
3	AAAAAAGGTCTGCTCAGAAATAGGATCTCGTATGCC
3	AAAAAAGTAAATTAAGGGTTATGGGTCTTCACTTTC
2	AAAAAAGTGATACTTCTCACTGCCCTGGGATCGTAT
4	AAAAAATAAAAAAAAAAAAAAAAAAAAAAAAAAAAA
1	AAAAAATAAAAAAAAAAAAAAAAAAAAAAAAAAATA
2	AAAAAATAAAGTTACAAATAAAGTCTCGTATGCCGT
1	AAAAAATAACAAAAAAAAAAAAAAAAAAAAAAAAAA
1	AAAAAATAATCTCCTTCACACGTTATAAATCCGTCG
1	AAAAAATATCGGAGGCATCTCGTATGCCGTCTTCTG
1	AAAAAATATTGCACTTGTCCCGGCCTGTATCTCGTA
2	AAAAAATCGTATGCCGTCTTCTGCTTGAAAAAAAAA
4	AAAAAATCTCGTATGCCGTCTTCTGCTTGAAAAAAA
1	AAAAAATGATTGTTTAATTTTGCTGAAACTCGTATG
3	AAAAAATGATTTGGAGCTGTAAGATCTCGTATGCCG
1	AAAAAATTAAAAGATGGACTGGAATCTCGTATGCCG
1	AAAAAATTAGCCAGACATCGTATGCCGTCTTCTGCT
1	AAAAAATTAGCCGGGTGTAGTATCTCGTATGCCGTC
1	AAAAAATTATATCAAGACACTGAAAAAAACTCTGAA
1	AAAAAATTCCAAAGAAAAAAAAGAACTCTGAACTCG
2	AAAAAATTGGAAACAACTTGAATGTCAACAGGGAAA
2	AAAAAATTTAAGTCACGGACACCTGTCTCCTCTTTG
2	AAAAACAAAAAAAAATCTCGTATGCCGTCTTCTGCT
1	AAAAACAAATGGTTGGTTCAGTGGCTAATCTGAACT
2	AAAAACAATAAAGGCACAGATATGGGACACAGCAGG
1	AAAAACACACACCAATAAACACTCGTANGCCGTCNT
2	AAAAACACACACCAATAAACACTCGTATGCCGTCTT
1	AAAAACACAGGGCTCTGCTAAGTCGGCATCTCGTAT
1	AAAAACAGAGAATGAGAATATTAAATCTTTCTTACT
1	AAAAACAGTACAGATTGCTAAGAAGCCTCGTATGCC
2	AAAAACAGTAGATATTGAAGAAGCATCTCGTATGCC
2	AAAAACAGTGCAATTTATCTTATTAATTCTGGTGAG
2	AAAAACATATTTATAGATAACTCGTATGCCGTCTTC
1	AAAAACATCACCTCTAGCATCACCAGTATCTCGTAT
5	AAAAACCAAGTGAGAGAGAGTCTTAGAACTCTGAAC
2	AAAAACCACAACTACTTTTGCGTTTGGCCGTTCGTA
6	AAAAACCACAATTACTTTTGATCTCGTATGCCGTCT
1	AAAAACCACAATTACTTTTGCAAATCTCGTATGCCG
4	AAAAACCACAATTACTTTTGCAATCTCGTATGCCGT
1	AAAAACCACAATTACTTTTGCACATCTCGTATGCCG
12	AAAAACCACAATTACTTTTGCATCTCGTATGCCGTC
1	AAAAACCACAATTACTTTTGGAATCTCGTATGCCGT
2	AAAAACCACAGTTTCTTTTGATCTCGTATGCCGTCT
2	AAAAACCACAGTTTCTTTTGCATCTCGTATGCCGTC
2	AAAAACCACATTTACTTTTGCAATCTCGTATGCCGT
7	AAAAACCACATTTACTTTTGCATCTCGTATGCCGTC
1	AAAAACCCTGGAAGGTGGAGGAATCTCGTATGCCGT
4	AAAAACCCTGGAAGGTGGAGGCATATCTCGTATGCC
1	AAAAACCCTGGAAGGTGGAGGCATCTCGTATGCCGC
2	AAAAACCCTGGAAGGTGGAGGCATCTCGTATGCCGT
1	AAAAACCCTGGAAGGTGGAGGTATCTCGTATGCCGT
4	AAAAACCGCAATGACTTTTGCAATCTCGTATGCCGT
9	AAAAACCGCAATTACTTTTGATCTCGTATGCCGTCT
1	AAAAACCGCAATTACTTTTGCATCTCGTATGCCGTC
6	AAAAACCGCCATTACTTTTGCATCTCGTATGCCGTC
2	AAAAACCGGTTTAAGGAAACTCAATGAACTCTGAAC
4	AAAAACCGTAATTACTTTTGCATCTCGTATGCCGTC
2	AAAAACCTGTCGGGATTTCAGGCCATTCGTATGCCG
2	AAAAACGATTTTCTTCTGTAGAATGTTTGACTTCGT
1	AAAAACGCGGAGAATATTGTGGACAGTGGCACTCTG
1	AAAAACGTGCCATGTGATTCTGATCTCGTATGCCGT
1	AAAAACTAACACGCGAGGCCAGTAGCACACCAACAA
3	AAAAACTAGACAGAAGCATTCTCAGAACTCTGAACT
1	AAAAACTCTAATTTGATTTTCAACGGTCGTATGCCG
1	AAAAACTGAAGCTGCTAAAGAAGAATCATCTCGTAT
1	AAAAACTGACACTACTTTTGCATCTCGTATGCCGTC
1	AAAAACTGAGACTACTTTTGAATCTCGTATGCCGTC
20	AAAAACTGAGACTACTTTTGATCTCGTATGCCGTCT
1	AAAAACTGAGACTACTTTTGCAAATCTAGTATGCCG
3	AAAAACTGAGACTACTTTTGCAAATCTCGTATGCCG
1	AAAAACTGAGACTACTTTTGCAAGATCTCGTATGCC
81	AAAAACTGAGACTACTTTTGCAATCTCGTATGCCGT
4	AAAAACTGAGACTACTTTTGCAGATCTCGTATGCCG
2	AAAAACTGAGACTACTTTTGCATCGTATGCCGTCTT
1	AAAAACTGAGACTACTTTTGCATCTCGTATGCCGGC
165	AAAAACTGAGACTACTTTTGCATCTCGTATGCCGTC
1	AAAAACTGAGACTACTTTTGCATGAGGTAGTAGTTT
1	AAAAACTGAGACTACTTTTGCCATCTCGTATGCCGT
1	AAAAACTGAGACTACTTTTGCTAGGTAGTTTCATGT
1	AAAAACTGAGACTACTTTTGCTCTCGTATGCCGTCT
2	AAAAACTGAGACTACTTTTGTATCTCGTATGCCGTC
3	AAAAACTGAGATTTGAACCCAATCTCGTATGCCGTC
2	AAAAACTGCAAGCAACTTGGTATCTCGTATGCCGTC
1	AAAAACTGCAATTACTTTCGCATCTCGTATGCCGTC
1	AAAAACTGCAATTACTTTTGATCTCGAATGCCGTCT
2	AAAAACTGCAATTACTTTTGCAATCTCGTATGCCGT
14	AAAAACTGCAATTACTTTTGCATCTCGTATGCCGTC
1	AAAAACTGCAATTACTTTTGCGATCTCGTATGCCGT
1	AAAAACTGCAGTAACTTTTGCATCTCGTATGCCGTC
2	AAAAACTGCAGTTACTTGTGCATCTCGTATGCCGTC
1	AAAAACTGCAGTTACTTTTGATCTCGTATGCCGTCT
2	AAAAACTGCAGTTACTTTTGCATCTCGTATGCCGTC
1	AAAAACTGCAGTTACTTTTGTCGTATGCCGTCTTCT
1	AAAAACTGCGATTACTTTTGAATCTCGTATGCCGTC
1	AAAAACTGGACTTAACTTCTGAACTCGTATGCCGTC
1	AAAAACTGGGATTACTTTTGCATCTCGTATGCCGTC
1	AAAAACTGGGTTGAGAGGGCGAAAATCTCGTATGCC
2	AAAAACTGGGTTGAGAGGGCGAAATCTCGTATGCCG
3	AAAAACTGGGTTGAGAGGGCGAATCTCGTATGCCGT
1	AAAAACTGGGTTGAGAGGGCGTATCTCGTATGCCGT
2	AAAAACTGTAATTACTTTTGGTATCTCGTATGCCGT
4	AAAAACTGTAATTTCCTTTGCAATCTCGTATGCCGT
1	AAAAACTGTAATTTCCTTTGCATCTCGTATGCCGTC
1	AAAAACTGTGATTACTTTGCAATCTCGTATGCCGTC
2	AAAAACTGTGATTACTTTTGAATCTCGTATGCCGTC
1	AAAAACTGTGATTACTTTTGATCTCGTATGCCGTCT
9	AAAAACTGTGATTACTTTTGCAAATCTCGTATGCCG
1	AAAAACTGTGATTACTTTTGCAATCGAATGCCATCT
3	AAAAACTGTGATTACTTTTGCAATCGTATGCCGTCT
269	AAAAACTGTGATTACTTTTGCAATCTCGTATGCCGT
2	AAAAACTGTGATTACTTTTGCAATTCGTATGCCGTC
4	AAAAACTGTGATTACTTTTGCATATCTCGTATGCCG
1	AAAAACTGTGATTACTTTTGCATCTCGAATCCCGTC
1	AAAAACTGTGATTACTTTTGCATCTCGTATGCAGTC
1	AAAAACTGTGATTACTTTTGCATCTCGTATGCCGGC
160	AAAAACTGTGATTACTTTTGCATCTCGTATGCCGTC
1	AAAAACTGTGATTACTTTTGCATTCAAGTAATCCAG
1	AAAAACTGTGCGTGTGACAGCGGCTGAATCTCGTAT
1	AAAAACTGTGNTTACTTTTGCAATCTCGTATGCCGT
1	AAAAACTGTTCTTATCTTTCTTATTTCCTTCCGTAT
2	AAAAACTGTTGGATTCTCGTATGCCGTCTTCTGCTT
1	AAAAACTTACAGGCTGTGGAGAATCTCGTATGCCGT
1	AAAAACTTAGAGGCTGGGGAGAAATCTCGTATGCCG
2	AAAAACTTAGAGGCTGTGGAGAAATCTCGTATGCCG
34	AAAAACTTAGAGGCTGTGGAGAATCTCGTATGCCGT
7	AAAAACTTAGAGGCTGTGGAGATCTCGTATGCCGTC
2	AAAAACTTAGAGGCTGTGGAGTATCTCGTATGCCGT
1	AAAAACTTAGAGGCTGTGGATCTCGTATGCCGTCTT
2	AAAAACTTAGAGGCTGTGGATTATCTCGTATGCCGT
1	AAAAACTTAGAGGCTGTGGGTCTCGTATGCCGTCTT
1	AAAAACTTTGATTACTTTTGCATCTCGTATGCCGTC
1	AAAAACTTTGGGGAAGAGGTGGATGATGAGAGTCTG
1	AAAAAGAAAAAAATCTCCCAAAGCAGTCATGCATTC
1	AAAAAGAAAAAATCTCGTATGCCGTCTTCTGCTTGA
2	AAAAAGAAAAAGAGAAGGGAGAGGGAGAAGAAGGAT
1	AAAAAGAAATGGATCGGGAACAGCTGAACTCTGAAC
1	AAAAAGAACAGAACAACTTATCATAAAACTTCGAAG
1	AAAAAGAACAGAACAACTTATCATAAAACTTCGTAT
1	AAAAAGAAGTAGAAATCGTATGCCGTCTTCTGCTTG
1	AAAAAGAATGAGTATCGTATGCCGTCTTCTGCTTGA
3	AAAAAGACGGGACCTGGACATGGATCTCGTATGCCG
2	AAAAAGAGAACTCAGACCAACATCTCGTATGCCGTC
2	AAAAAGAGAACTCAGACCAACTGATATCTCGTATGC
1	AAAAAGAGCTGTGGTAGAAAGATCTCGTATGCCGTC
2	AAAAAGAGCTGTGGTAGAAAGTATCTCGTATGCCGT
1	AAAAAGAGGACTGAGAACTGAATCTCGTATGCCGTC
1	AAAAAGATCGTATGCCGTCTTCTGCTTGAAAAAAAA
1	AAAAAGATGCTCTGTGTCTCGTATGCCGTCTTCTGC
3	AAAAAGATGGAAGATGAGTAGAATCTCGTATGCCGT
1	AAAAAGATGTATAGATTCACCTCTTTTGTCTTGGTG
2	AAAAAGATGTGGAAACTGAAGCAGCAAGAGTATCTC
1	AAAAAGATTAGACTCTGAAATCGTATGCCGTCTTCT
1	AAAAAGATTGAGGCCATGGTAGAATCTCGTATGCCG
1	AAAAAGATTGAGGCCATGGTAGATCTCGTATGCCGT
7	AAAAAGATTGAGGCCATGGTAGCATCTCGTATGCCG
1	AAAAAGATTGAGGCCATGGTAGCTCTCGTATGCCGT
1	AAAAAGATTGGGAGTTGAGTCGTATGCCGTCTTCTG
1	AAAAAGCATGCTCCAGTGGCGCATCTCGTATGCCGT
2	AAAAAGCATGGGATGTTGGATTTGCATCTCGTATGC
1	AAAAAGCCTGCCTCCATTATCTCGTATGCCGTCTTC
2	AAAAAGCTCGTAGTTGGAATCTCGTATGCCGTCTTC
2	AAAAAGCTCGTAGTTGGATCTTGGGAGCGGGATCTC
3	AAAAAGCTCGTAGTTGGATCTTGGGAGCGGGCATCT
7	AAAAAGCTCGTAGTTGGATCTTGGGAGCGGGCGGGA
14	AAAAAGCTCGTAGTTGGATCTTGGGAGCGGGCGGGC
1	AAAAAGCTCGTAGTTGGATCTTGGGAGCGGGTGGGC
3	AAAAAGCTCGTAGTTGGATCTTGGGATCTCGTATGC
4	AAAAAGCTCGTATGCCGTCTTCTGCTTGAAAAAAAA
2	AAAAAGCTCTGTTTAGCACATATCTCGTATGCCGTC
3	AAAAAGCTCTGTTTAGCACATGATCTCGTATGCCGT
1	AAAAAGCTGAAACTTAAAGGAATTGACGGAAGGGAT
1	AAAAAGCTGGGTTGAGAGATCTCGTATGCCGTCTTC
1	AAAAAGCTGGGTTGAGAGGGCGAATCTCGTATGCCG
2	AAAAAGCTGGGTTGAGAGGGCGTTATATCTCGTATG
2	AAAAAGCTGTAGAGGAGAAGTATCTCGTATGCCGTC
1	AAAAAGGAAGATGATTGTCAGGATCTCGTATGCCGT
2	AAAAAGGAAGATGATTGTCAGGGATCGTATGCCGTC
2	AAAAAGGAATTAGACTTCGTATGCCGTCTTCTGCTT
2	AAAAAGGAGTAGAGACGACCCAGAAGACCCAGCTTT
2	AAAAAGGATCTCGTATGCCGTCTTCTGCTTGAAAAA
2	AAAAAGGATGCCTGAACACGCATCTCGTATGCCGTC
2	AAAAAGGCCAGCAAGCGGGAAGCATCTCGTATGCCG
1	AAAAAGGCTATTCGTATGCCGTCTTCTGCTTGAAAA
1	AAAAAGGCTGTTCTGGATGAGATCTCGTATGCCGTC
1	AAAAAGGGACTCGTGCGGCGGATCTCGTATGCCGTC
2	AAAAAGGGATTCTGTAGCTTATCTCGTATGCCGTCT
7	AAAAAGGGATTCTGTAGCTTTAATCTCGTATGCCGT
1	AAAAAGGGATTCTGTAGCTTTATCTCGTATGCCGTC
1	AAAAAGGGATTGGGGTTGACTATCTCGTATGCCGTC
2	AAAAAGGGCTGAGAGGAAGCATCTCGTATGCCGTCT
2	AAAAAGGGGGTGATTCTGAGGCAAATCTCGTATGCC
1	AAAAAGGTAAGTAGAAGAGAAGGCTGTATCTCGTAT
2	AAAAAGGTCTGCTCAGAAATAGGATCTCGTATGCCG
1	AAAAAGGTTCTGGGCCGGAGAAGGGGCATCTCGTAT
1	AAAAAGTAATTGCGGGTTTTGCATCTCGTATGCCGT
8	AAAAAGTAATTGCGGTTTTTGCATCTCGTATGCCGT
2	AAAAAGTAATTGCGGTTTTTGGGCCCATCTCGTATG
2	AAAAAGTAATTTTGGACTCACATCGTATGCCGTCTT
2	AAAAAGTAGACTTTGTAAAAGTATTCATTTAAATTC
1	AAAAAGTCAAACTTCTGAAGGCATCTCGTATGCCGT
1	AAAAAGTCCCCCCCACACCCATCACCTTACAACCAT
2	AAAAAGTCGGAAGTAGAGAATTCTGAACTCGTATGC
1	AAAAAGTCGGGGATGAGCTGTGGCGAACTCGTATGC
3	AAAAAGTCGGGGATGAGCTGTGGCTATCTCGTATGC
2	AAAAAGTCTGTCATTGTAGCGATATGAGATCTGAGG
1	AAAAAGTGAGATGAGGACTGAGGATTTTATCATTGG
3	AAAAAGTGAGTTTCTGGGGATTATCTCGTATGCCGT
1	AAAAAGTGATACTTCTCACTGCCCTGGGATCGTATG
1	AAAAAGTGGAGTTTAGAGGACGATGAATCTCGTATG
8	AAAAAGTGGGCAAAGGACTTGAATCTCGTATGCCGT
2	AAAAAGTGGGCAAAGGACTTGATCTCGTATGCCGTC
1	AAAAAGTGGGCAAAGGACTTGTAATCTCGAATGCCG
2	AAAAAGTGGGCAAAGGACTTGTAATCTCGTATGCCG
1	AAAAAGTGGTAGTAACTTGGAGCATCTCGTATGCCG
4	AAAAAGTTAAACATAGAACTACCATCTCGTATGCCG
1	AAAAAGTTGCTTCCTGAATAGAATCTCGTATGCCGT
3	AAAAATAAAATCGGATTATGTCGTATGCCGTCTTCT
1	AAAAATAAAATCTCGTATGCCGTCTTCTGCTTGAAA
1	AAAAATAAACATACGAGCGAGGATCTCGTATGCCGT
1	AAAAATAATGACCCATTCGTATGCCGTCTTCTGCTT
3	AAAAATAATTGCAGTTTTTGCCATTCGTATGCCGTC
1	AAAAATAATTGTGGTTTTTGCATCTCGTATGCCGTC
1	AAAAATACAAAACTTGTATTCCAACTCCATGTTTTC
1	AAAAATACAAGAAATTGGCCGGATCTCGTATGCCGT
4	AAAAATACAGATTGCTCAGACATCTCGTATGCCGTC
5	AAAAATACTGTCTTTTTGATTGAATTATTTGGGTTC
1	AAAAATACTGTGTACATTATCTTGAGGATGTAGGTT
1	AAAAATACTTCGTATGCCGTCTTCTGCTTGAAAAAA
4	AAAAATAGAACAAAGTAGCCGGAATCTCGTATGCCG
25	AAAAATAGAACAAAGTAGCCGGATCTCGTATGCCGT
1	AAAAATAGAACAAAGTAGCCGGCTCTCGTATGCCGT
2	AAAAATAGAATCATATAGCATTTCTCCTTCTGTGTC
2	AAAAATAGCCCTCTGAACTCTGATCGTATGCCGTCT
1	AAAAATAGGTAACTGGGGAAATGCAAGCAGAAACAA
1	AAAAATAGTAACTGAGCATGGCTGTAAGGCATATCG
1	AAAAATAGTAACTGAGCATGGCTGTAAGGCTCGTAT
1	AAAAATATACTGATTTTATTTCATGTGTTGCTAATT
2	AAAAATATGCATACTTTCAGAATCTCGTATGCCGTC
2	AAAAATATTATTGAAAAATGCAACTCTTTTCCTCGT
1	AAAAATATTTCCTTTATTAGATGCATTTTAGTGTCT
2	AAAAATATTTGATGAAACCTAGAAGGCATGGGCGAA
1	AAAAATCAAAAGAATTCCAGAGCTCATCGTATGCCG
2	AAAAATCACAATTATTTTCGATCTCGTATGCCGTCT
2	AAAAATCACCGTCCAGACCAATATCATGGAGCTATT
3	AAAAATCACTTTAGGACGGGCGCATCTCGTATGCCG
1	AAAAATCAGTATTTTCTAACCAAACTCATTATCTTC
1	AAAAATCATGCTTTACATTTACCACCTCCTTTTTGT
3	AAAAATCCCATTTTCACTGGCTCATTGTGAACTTTG
1	AAAAATCCTGAGAATAAAGAAGAAGCAGATCTCGTA
2	AAAAATCTCGTATGCCGTCTTCTGCTTGAAAAAAAA
1	AAAAATCTGTCTGAGCTCATGACTCTGGGCCAATCC
1	AAAAATCTTGCTTCCTTTTCTTTCCTCCTTCTCTCC
2	AAAAATCTTGGGGGAAGAAATTGGCAATATCGTATG
2	AAAAATGAAAAGCTGCATGCATCTACAGCAGGCATG
1	AAAAATGAAAATGTGTTGGGACTATCTCGTATGCCG
1	AAAAATGAAGAGGATGATATGGTAGAAATGGAAATC
1	AAAAATGAATATCTTTCTCTGGACAAAATCTCGTAT
1	AAAAATGAGACTGATGAAGATGGATGGATCTCGTAT
1	AAAAATGATGGCTGCTCCAAAACTCTGAACTCTGAA
3	AAAAATGCACATGCTGTGAGCTCGATGAATCTCGTA
1	AAAAATGCACTTTGGAAATATGCCTCGTATGCCGTC
2	AAAAATGCATGTGTTGTGAACTCGAAGAGTAGGGCA
4	AAAAATGCCAGCACCCCCAGATCTCGTATGCCGTCT
2	AAAAATGGGTTGAAGGCACAAATAGAATCTCGTATG
1	AAAAATGGTTAATTTAGTTGATCTTTTTCGTATGCC
3	AAAAATGGTTGTTGAAACTGAAGAACTGCTGAACTC
1	AAAAATGTAGAACACAATGAAATTCGTATGCCGTCT
1	AAAAATGTCAATCAATCGTATGCCGTCTTCTGCTTG
1	AAAAATGTGTGCTTGCTGCTGCTGTATCTCGTATGC
1	AAAAATTAAAAGATGGACTGGAATCTCGTATGCCGT
1	AAAAATTAAAAGATGGACTGGAGATCTCGTATGCCG
2	AAAAATTAAGTATTTCCTCATAAGGGGTGTGTCGTA
1	AAAAATTACAATAAGTCAATAAAGCTCTCACCTCTG
1	AAAAATTAGAGTGTTCAAAGCAGATCTCGTATGCCG
1	AAAAATTAGAGTGTTCAAAGCAGGATCTCGTATGCC
1	AAAAATTAGAGTGTTCAAAGCAGGCCCATCTCGTAT
2	AAAAATTAGAGTGTTCAAAGCAGGCCCGAATCTCGT
1	AAAAATTAGAGTGTTCAAAGCAGGCCCGAGATCTCG
2	AAAAATTAGAGTGTTCAAAGCAGGCCCGATCTCGTA
2	AAAAATTAGCGGATGACTTGTGGATCTCGTATGCCG
1	AAAAATTATTAAAAATTAGCTCGTATGCCGTCTTCT
2	AAAAATTCAAAGTCGAATATCATGCTGGTGGCTCTA
1	AAAAATTCACATTCTGGCTGGCTGGCTTATGCCTGT
2	AAAAATTCCCTCCGTTCTGGTCGTATGCCGTCTTCT
1	AAAAATTGGCCGGGCGTATCTCGTATGCCGTCTTCT
1	AAAAATTGGCTCGGCCTGGTGGATCTCGTATGCCGT
1	AAAAATTGGTAGTGTTTTGTCTGTCGTATGCCGTCT
3	AAAAATTGGTTTCTTGTAGGGGAATCTCGTATGCCG
1	AAAAATTGTAATTACTTTGGCACCTCGTATGCCGTC
1	AAAAATTTCCTGGACTGAGAGATAAGCAAGGTCCAA
1	AAAAATTTCGGTTGAGGCGACCTCGGAGCAGAAATC
1	AAAAATTTCGGTTGAGGCGACCTCGGAGCAGAACCC
2	AAAAATTTCGGTTGGGATCTCGTATGCCGTCTTCTG
3	AAAAATTTCGGTTGGGGCGACCTCGGAGCAGAAATC
2	AAAAATTTCGGTTGGGGCGACCTCGGAGCAGAACAT
2	AAAAATTTCGGTTGGGGCGACCTCGGAGCAGAACCA
3	AAAAATTTCGGTTGGGGCGACCTCGGAGCAGAACCC
1	AAAAATTTCGGTTGGGGCGACCTCGGAGCAGATCTC
1	AAAAATTTCTTCTGGGCTGAGTATCTCGTATGCCGT
1	AAAAATTTTAAAAAGAATTCATTAAAATGTTTCGTA
1	AAAAATTTTCTCCCAGTCTGTAGGTGGCCTGTTCGC
1	AAAAATTTTTTGCCTGTGCTCCAAATTACTCGTATG
1	AAAACAAAAAAAAAAAAAAAAAAAAAAAAAAAAAAA
1	AAAACAAAAAAAAAAAAACAAAAAAAAAAAAAAAAA
4	AAAACAAAAACTGTTCCAGTTGTAGTGCTCGTATGC
2	AAAACAAAAATCATCCATAGTATTCTCGTATGCCGT
2	AAAACAAAACGAACTCTGGTTGGGGTACTACGATCA
1	AAAACAAACATGAACAAACCCGCATCTCGTATGCCG
3	AAAACAAACGCGAGATGAACTGGACTTATGTAGACA
2	AAAACAAAGCATCGCGAAGATCTCGTATGCCGTCTT
1	AAAACAAAGCATCGCGCAGTATCTCGTATGCCGTCT
1	AAAACAAATCCCAGAACCAGAAAGAAAAAACTCTGC
5	AAAACAAGACTCTTATGGTATAACTGCTGACTGTAG
1	AAAACAAGCTCCCTGAGTGTGTTTCTCGTATGCCGT
2	AAAACAATTCAGGCTGTTGGAATCTCGTATGCCGTC
1	AAAACACAAATTGGGAATGTGAATCTCGTATGCCGT
1	AAAACACAACTCACACGTCCACGGGGACCATCTAAC
1	AAAACACACATCTCACTGTAGTACAAAGCGGCAGGG
2	AAAACACAGCACTGTGCATCTCGTATGCCGTCTTCT
1	AAAACACAGGACTCTGCTAAATCGAAAGATGCATCT
2	AAAACACAGGGCTCTGCTAAGTCGGCATCTCGTATG
1	AAAACACATGTTTTGTGTTTGATTGTTTGATATGTT
1	AAAACACCTCCTGTAGAAACTGGACAATAGAACTCT
2	AAAACACTCTGTATTCTAGAAATCCTGAGATAAACT
4	AAAACACTGTAGTAATAAATTTTCATATGCCATCTC
3	AAAACACTTGAACAGCCTCATCGTATGCCGTCTTCT
1	AAAACAGAACTGTAGATTTGCATCTCGTATGCCGTC
1	AAAACAGAATGGACTAGGACTCAGATCTCGTATGCC
4	AAAACAGACACATTTCCTCTGCACACTCTCTCATCC
3	AAAACAGAGAGAAGATTGTAGATCTCGTATGCCGTC
2	AAAACAGAGATATAGACCAATGGAACATCTCGTATG
3	AAAACAGATATCAGGATTTGGATCTCGTATGCCGTC
1	AAAACAGATATGTAGACCAATGAACAGAACTTTGAA
1	AAAACAGCGGTTACTTTTGAACATCTCGTATGCCGT
1	AAAACAGGATGGATATGACTCTCTGCAGCGGGATCA
1	AAAACAGGCCCTGTGCACCCGAAGGGTCGGGGCGGC
1	AAAACAGGCCCTGTGCACCCGGAATCTCGTATGCCG
3	AAAACAGGCTCTCGCTCTGTAGAATCTCGTATGCCG
1	AAAACAGGCTCTCGCTCTGTAGCATCTCGAATGCCG
3	AAAACAGGCTCTCGCTCTGTAGCATCTCGTATGCCG
1	AAAACAGTAGATATTGAAGAAGCATCTCGTATGCCG
2	AAAACAGTAGATATTGAAGAAGCTATCTCGTATGCC
3	AAAACAGTCATAGAATGCCCTCGTATGCCGTCTTCT
1	AAAACATAAATGGTGTATTCGTATGCCGTCTTCTGC
1	AAAACATACCACACAAACGAACCATACCTCCCATAC
3	AAAACATACTCTTTATTATCTTCATTTATCAATTAC
1	AAAACATATGTTAGAGTATTCTTGGGTTTTCTCGTA
1	AAAACATCACCTCTAGCATCACCAGTATTAGAGGCA
2	AAAACATCATCGCCTCTGCTGCGATCTCGTATGCCG
1	AAAACATGAGTGTTTGTTGATCTGTTTCTGCTGTCG
1	AAAACATGGCTCAGAATCTACAGATCTCGTATGCCG
1	AAAACATTCAACGCTGTCGGTGAATCTCGTATGCCG
2	AAAACATTGAATCTCTTGCAATCTCGTATGCCGTCT
5	AAAACATTGGTCATGTATTAGGCATCTCGTATGCCG
2	AAAACATTTCCTACATCTCACTTCTGCTTCCTCTCG
9	AAAACATTTGAAGGACCTAAATTCGTATGCCGTCTT
2	AAAACATTTTCAATTATCTCATTGTTTTTACTTTCG
1	AAAACCAACCCGGATCTCGTATGCCGTCTTCTGCTT
1	AAAACCAACCCGGTCAGCCCCTCATCTCGTATGCCG
1	AAAACCAAGATGAAGAGACGAGCTGTGGGGATCTGG
4	AAAACCACAATTACTTTTGCAAATCTCGTATGCCGT
3	AAAACCACAATTACTTTTGCAATCTCGTATGCCGTC
2	AAAACCACAATTACTTTTGCACATCTCGTATGCCGT
1	AAAACCACGAGGAAGAGAGGTAGCGGTTTCTCCTGA
2	AAAACCATCATCAACACCAAGAATCTCGTATGCCGT
2	AAAACCATCGACCGTTGATTGTACCATCTCGTATGC
6	AAAACCATCTGGACGCAGGGAATCTCGTATGCCGTC
2	AAAACCATCTGGACGCAGGGACATCTCGTATGCCGT
1	AAAACCATCTGGACGCAGGGATAATCTCGTATGCCG
2	AAAACCATCTGGACGCAGGGATATCTCGTATGCCGT
3	AAAACCATCTGGACGCAGGGATCTCGTATGCCGTCT
1	AAAACCATCTGGACGCAGGGATTATCTCGTATGCCG
1	AAAACCATGTAAACTCTCAGCAGATCTCGTATGCCG
3	AAAACCATGTAAACTCTCAGCAGCATCTCGTATGCC
2	AAAACCATGTAAACTCTCAGCATCTCGTATGCCGTC
1	AAAACCATTAGTCTGGATTGCAGAGAAGTGTACGAA
1	AAAACCCAACAACCTAGAATTCTATACCCTGAACTC
1	AAAACCCACAATTACTTTTGATCTCGTATGCCGTCT
1	AAAACCCACTATTTCCCCTTACAGTCGTATGCCGTC
1	AAAACCCCATGTCTCGTATGCCGTCTTCTGCTTGAA
7	AAAACCCCCTGCCATAACCCAATACCAAACGCCCCT
1	AAAACCCCGGTGGTCAGGCGTGAGCCTAGCGTGTGT
1	AAAACCCCTACGCATCTCGTATGCCGTCTTCTGCTT
1	AAAACCCCTACGCATTTATATAGAGGAGACAAGTCG
3	AAAACCCGCAATTACTTTTGATCTCGTATGCCGTCT
1	AAAACCCGCAATTACTTTTGCATCTCGGATGCCGGC
2	AAAACCCGCAATTACTTTTGCATCTCGTATGCCGTC
1	AAAACCCTCGTATGCCGTCTTCTGCTTGAAAAAAAA
3	AAAACCCTGGAAGGTGGAGGCAATCTCGTATGCCGT
1	AAAACCCTGGAAGGTGGAGGCATATCTCGTATGCCG
6	AAAACCCTGGAAGGTGGAGGCATCTCGTATGCCGTC
3	AAAACCCTGGAAGGTGGAGGCCATCTCGTATGCCGT
1	AAAACCCTGGAAGGTGGAGGCGTATCTCGTATGCCG
1	AAAACCCTGGGGGACTCAGAAGCGGGTGGAATCTCG
2	AAAACCCTGTAGACATTAGTCAATCTCGTATGCCGT
1	AAAACCCTGTTGTCGATTTCTGAGGTAGTAGGTTGT
1	AAAACCCTTACTCTGTAGATAAGTGTATTTTAATTT
2	AAAACCGAGCTTTTTAACACTGAGATCTCGTATGCC
1	AAAACCGAGGACCCCCTGGAGGCATCTCGTATGCCG
1	AAAACCGATCAAAGAAAAGTGAACTTCAGTTTTACA
1	AAAACCGCAATGACTTTTGCATCTCGTATGCCGTCT
1	AAAACCGCCATTACTTTTGCATCTCGTATGCCGTCT
1	AAAACCGCGATTACTCTTGCAAATCTCGTATGCCGT
1	AAAACCGCGATTACTCTTGCATCTCGTATGCCGTCT
1	AAAACCGGCAATTACTTTTGATCTCGTATGCCGTCT
1	AAAACCGGCAATTACTTTTGCATCTCGTATGCCGGC
2	AAAACCGTCTAGTTACAGTTGTATCTCGTATGCCGT
1	AAAACCTCTTTTTCTTTCCTGCACTTTTCTGCCTTG
1	AAAACCTGGCTTGAGAGGCCGATCTCGAATGCCGTC
1	AAAACCTGGGCTGAGAGGGCGTATCTCAAATGCCAA
1	AAAACCTGGGTTGAGAGGGCAAATCTCGTACGACGT
1	AAAACCTGGGTTGAGAGGGCGAAATCTCGTATGCCG
1	AAAACCTGGGTTGAGAGGGCGAAGAATCTCGTATGC
1	AAAACCTGGGTTGAGAGGGCGAAGGGAGTACGCCGA
1	AAAACCTGGGTTGAGAGGGCGAATATCTCGCATGCA
1	AAAACCTGGGTTGAGAGGGCGAATCTCATATGCCGT
1	AAAACCTGGGTTGAGAGGGCGAATCTCGTATGCCAT
9	AAAACCTGGGTTGAGAGGGCGAATCTCGTATGCCGT
1	AAAACCTGGGTTGAGAGGGCGACATCTCGTATGTCG
1	AAAACCTGGGTTGAGAGGGCGAGATCTCGTATGCCG
2	AAAACCTGGGTTGAGAGGGCGATATCTCGTATGCCG
1	AAAACCTGGGTTGAGAGGGCGTAGTTATCTCGAATA
2	AAAACCTGGGTTGAGAGGGCGTATCTCGTATGCCGT
1	AAAACCTGGGTTGCGAGGGCGAATATTCGTCTGCCA
1	AAAACCTGGTAGAATTCTCAACTTCGTATGCCGTCT
3	AAAACGAACGGAGCAAGAAGATCTCGTATGCCGTCT
3	AAAACGACTCTCGGCAACGATCTCGTATGCCGTCTT
1	AAAACGAGAACACTGAACTCGCATGCCGTCTTCTGC
1	AAAACGAGAGCTGACCCAGATGAAGCAGGAACTGCA
1	AAAACGAGGACGTTGGACTGGATCTCGTATGCCGTC
2	AAAACGATGAAGAGAAACAGCCATCTCGTATGCCGT
2	AAAACGATGTGGAAAGGCATAATCTCGTATGCCGTC
1	AAAACGATTTTCTTCTGTAGAATGTTTGACTTCGTA
4	AAAACGCACCATCCTCTCCTCGTATGCCGTCTTCTG
1	AAAACGGAAGGAACTTCAGACAGCATCTCGTATGCC
2	AAAACGGATTGAAGGACTTGATAGTAAATCTCGTAT
1	AAAACGGATTGAAGGACTTGATAGTAACTCTCGTAT
1	AAAACGGCAATGACTTTTGTACCATCTCGTATGCCG
1	AAAACGGGAAAAAGAACTAGAGAGAGATCTCGTATG
1	AAAACGGGAAGAACCAGAAGCTTTATCTCGTATGCC
3	AAAACGTGAGGCGCTGCTATAAATCTCGTATGCCGT
3	AAAACGTGAGGCGCTGCTATAATCTCGTATGCCGTC
3	AAAACGTGAGGCGCTGCTATACATCTCGTATGCCGT
2	AAAACGTGAGGCGCTGCTATAGATCTCGTATGCCGT
2	AAAACGTGAGGCGCTGCTATGATCTCGTATGCCGTC
1	AAAACGTGAGGCGCTGCTCTACATCTCGTATGCCGT
1	AAAACGTTGGCATACTTAGTATCTCGTATGCCGTCT
1	AAAACGTTTATAAAAGTTGTATCTTGAAACACTGGT
1	AAAACGTTTGGACCTCTGGCCGCATCTCGTATGCCG
1	AAAACTAATTGTGGTTTTGGCATCTCGTATGCCGTC
1	AAAACTACAGGTCCCAGGATAGCATCTCGTATGCCG
1	AAAACTAGAATAAACAGAGAGGCATCTCGTATGCCG
3	AAAACTAGGGATCTGTAGTATCTCGTATGCCGTCTT
1	AAAACTATAATTATCGTATGCCGTCTTCTGCTTGAA
1	AAAACTATTGGTCTGGAGTTCGAGAGAGGTGAGTGA
2	AAAACTATTGGTCTGGAGTTCGAGAGAGGTGAGTGG
2	AAAACTATTGGTCTGGAGTTCGAGAGAGGTGATCTC
1	AAAACTCAAAATCTTCCAGCCGGATCTCGTATGCCG
1	AAAACTCAAAGGACCTGGCATCTCGTATGCCGTCTT
7	AAAACTCAAAGGACCTGGCGGATCTCGTATGCCGTC
3	AAAACTCAAAGGACCTGGCGGTAATCTCGTATGCCG
5	AAAACTCAAAGGACCTGGCGGTATCTCGTATGCCGT
5	AAAACTCAAAGGACCTGGCGGTGATCTCGTATGCCG
2	AAAACTCAAAGGACCTGGCGGTGCATCTCGTATGCC
1	AAAACTCACTGGATCTAGATGGTGAAGGGTCGTATG
1	AAAACTCCATGTGGCTCTGAATTCTGAACTCTGAAC
1	AAAACTCCCGTGCTGATCAATCTCGTATGCCGTCTT
7	AAAACTCCCGTGCTGATCAGTAGATCTCGTATGCCG
2	AAAACTCCCGTGCTGATCAGTATCTCGTATGCCGTC
1	AAAACTCCCGTGCTGATCATCTCGTATGCCGTCTTC
1	AAAACTCCTGAACTCAAGGCGGATATCTCGTATGCC
1	AAAACTCCTGGGCTCAAGCAGATCTCGTATGCCGTC
1	AAAACTCTGAGATTATAGGCAATCTCGTATGCCGTC
1	AAAACTGAAGACCTGACAGAAGGAATCTCGTATGCC
1	AAAACTGAGACTACTTTTGAATCTCGTATGCCGTCT
3	AAAACTGAGACTACTTTTGCAATCTCGTATGCCGTC
2	AAAACTGAGACTACTTTTGCTAAAGTGCTGACAGTG
2	AAAACTGAGAGCCACCACAAGGCATCTCGTATGCCG
1	AAAACTGAGGATCTGTCTGACATCTCGTATGCCGTC
2	AAAACTGAGTAGCATGATCTGAATATCTCGTATGCC
1	AAAACTGCAATTACTTTTGCATCTCGTATGCCGTCT
3	AAAACTGCAATTACTTTTGCGCATCTCGTATGCCGT
1	AAAACTGCAATTCCTTTGACACATCTCGTATGCCGT
2	AAAACTGCAGAAGGATCTGAATCTCGTATGCCGTCT
2	AAAACTGCAGGATCTGATGACTCATCTCGTATGCCG
2	AAAACTGCAGTTACTTTTCCACATCTCGTATGCCGT
1	AAAACTGCGATTACTTTTGCATCTCGTATGCCGTCT
1	AAAACTGCTTACAGTGCAGCTAGATCTCGTATGCCG
4	AAAACTGCTTTCTTTTCTCTATCCTTCTCTATCTCG
2	AAAACTGGATCAGATGGATGAGGATCTCGTATGCCG
1	AAAACTGGCAAGCTAGAGTATGGTAGAGGGATCTCG
1	AAAACTGGCAATTACTTTTGCAATCTCGTATGCCGT
1	AAAACTGGCTCTGAAAACATTGAACTCTGAACTCGT
1	AAAACTGGGATGGATAATTGGATTATCTCGTATGCC
1	AAAACTGGTATCTCTCTTCGTATGCCGTCTTCTGCT
2	AAAACTGTAAAATTGTAATTAATAAAGGCCCAAGTA
1	AAAACTGTAATTACTTTTGGACATCTCGTATGCCGT
6	AAAACTGTAATTACTTTTGGACCATCTCGTATGCCG
1	AAAACTGTAATTTCCTTTGCAATCTCGTATGCCGTC
2	AAAACTGTACAACTTTGATCCACACCTTTTTCCTGA
1	AAAACTGTAGAGGGTCACAGTTGCAGTGACCCATCT
2	AAAACTGTAGAGGGTCACAGTTGTAGTGACCCATCT
1	AAAACTGTAGGATTACTGGCTGATAAAACTCTGAAC
1	AAAACTGTGAAATACTATAAGATCCATACAGGGCTG
1	AAAACTGTGATCTCTGGTATTGTATTCAACCGTGAA
2	AAAACTGTGATTACTTTTGCAAATCTCGTATGCCGT
1	AAAACTGTGATTACTTTTGCAATCTCGTATGCAGTC
4	AAAACTGTGATTACTTTTGCAATCTCGTATGCCGTC
6	AAAACTGTGATTACTTTTGCATCTCGTATGCCGTCT
1	AAAACTGTGATTGAACCGATGGCATCAGAAGGCTTG
22	AAAACTTAGAGGCTGTGGAGAATCTCGTATGCCGTC
1	AAAACTTAGAGGCTGTGGAGAATTTCGGAAGCCGGT
4	AAAACTTAGAGGCTGTGGAGACATCTCGTATGCCGT
3	AAAACTTAGAGGCTGTGGAGACTATCTCGTATGCCG
5	AAAACTTAGAGGCTGTGGAGATCTCGTATGCCGTCT
1	AAAACTTAGAGGCTGTGGAGTATCTCGTATGCCGTC
1	AAAACTTAGAGGCTGTGGATTATCTCGTATGCCGTC
2	AAAACTTCCTCTGTATTCCTTGGCATCTCGTATGCC
2	AAAACTTGAGGAAGGAAGATGATAGAATCTCGTATG
2	AAAACTTTAAGTGTGCCTAGGAGATCTCGTATGCCG
2	AAAACTTTAAGTGTGCCTAGGATATCTCGTATGCCG
1	AAAACTTTAAGTGTGCCTAGGATCTCGTATGCCGTC
1	AAAACTTTAGTCCTCCCAGTGGATCTCGTATGCCGT
2	AAAACTTTTAACAACGGATCTCGTATGCCGTCTTCT
1	AAAAGAAAAAAAAAACAAGTAGAACTCTGAACTCGT
2	AAAAGAAAAGAATCTCAAAGTGAAAGGACCAGTTCG
1	AAAAGAAAAGGGGGGACTGGAAGGGCTGATCTCGTA
1	AAAAGAAAATGTAGGCATAAGTAACGACAAAGCATC
1	AAAAGAAACGAAAAGGACAGACGATCTCGTATGCCG
1	AAAAGAAACGAGCACAGGTGCCAAACAAAGGCACTA
2	AAAAGAAACTTAAGTTTGGACTGTCAGAACCCTGAA
2	AAAAGAAAGACTGTTGTATTATCTCGTATGCCGTCT
1	AAAAGAAAGGGTGTAAATGTGGGCATCTCGTATGCC
1	AAAAGAAAGTAGGTAAAAAAAGAAAAGGGTAGACAA
8	AAAAGAAAGTAGGTAAAAAAAGAAAAGGGTAGATAA
1	AAAAGAAATAATGGTAGCAGATCTCGTATGCCGTCT
2	AAAAGAAATAATGGTAGCAGTAGAATCTCGTATGCC
8	AAAAGAAATAATGGTAGCAGTAGATCTCGTATGCCG
1	AAAAGAAATCTCGTATGCCGTCTTCTGCTTGAAAAA
4	AAAAGAAATTGTGGTTTTGGCATCTCGTATGCCGTC
1	AAAAGAAATTGTGGTTTTTGCATCTCGTATGCCGTC
1	AAAAGAACAAAGAACCATACGATCTCGTATGCCGTC
1	AAAAGAACACAAGCTTTGAAGTCATCTCGCATGCCG
1	AAAAGAACAGCAAGAATCTTTGGCATCTCGTATGCC
1	AAAAGAACATCTTAATGCAGAATCTCGTATGCCGTC
1	AAAAGAACCAGGAGTGTAGAGGATATCTCGTATGCC
2	AAAAGAACCATTGAAAAATTTGAGAAGGAGGCTATC
1	AAAAGAACCTGAAACCGTGTACGTACAAGCAGATCT
2	AAAAGAACCTGAAACCGTGTACGTACAAGCAGTGGG
2	AAAAGAACTAAATATCTTACATGAAATGAAAGGTAA
1	AAAAGAACTTTGAAGAGAGAATCTCGTATGCCGTCT
1	AAAAGAACTTTGAAGAGAGAGAATCTCGTATGCCGT
6	AAAAGAACTTTGAAGAGAGAGATCTCGTATGCCGTC
1	AAAAGAACTTTGAAGAGAGAGCTCAAGAGGGCGTGA
1	AAAAGAACTTTGAAGAGAGAGTATCTCGTATGCCGG
87	AAAAGAACTTTGAAGAGAGAGTATCTCGTATGCCGT
2	AAAAGAACTTTGAAGAGAGAGTTATCTCGTATGCCG
4	AAAAGAACTTTGAAGAGAGAGTTCAAGAGGGATCTC
2	AAAAGAACTTTGAAGAGAGAGTTCAAGAGGGCGATC
3	AAAAGAACTTTGAAGAGAGAGTTCAAGAGGGCGTGA
1	AAAAGAACTTTGAAGAGAGAGTTCCACAGGGCGTGA
21	AAAAGAACTTTGAAGAGAGATCTCGTATGCCGTCTT
1	AAAAGAACTTTGAAGAGATCTCGTATGCCGTCTTCG
3	AAAAGAACTTTGAAGAGATCTCGTATGCCGTCTTCT
2	AAAAGAAGAAATGGGCTGGAATAAACTTTTGAAACA
4	AAAAGAAGAAATGGGCTGGAATAAACTTTTGAATCT
5	AAAAGAAGAGAGTTTGTAGCTGAATCTCGTATGCCG
1	AAAAGAAGAGATGTTGGTTCAGATCTCGTATGCCGT
1	AAAAGAAGATCTCGTATGCCGTCTTCTGCTTGAAAA
1	AAAAGAAGATGTCCCTGTGGAAATCTCGTATGCCGT
1	AAAAGAAGCAAGTTCTGAAGTTCACTCTTGATTGCA
1	AAAAGAAGCCACAGAACAGGAAGCGGTCATATCTCG
1	AAAAGAAGGAAGTTTGACTAAATGATCTCGTATGCC
2	AAAAGAAGGACTGATCTGAATTCTGAACTCGTATGC
1	AAAAGAAGGACTGTATCTCGTATGCCGTCTTCTGCT
1	AAAAGAAGTAGGTAGCTTAACCTTCGGGAGGGCGCA
1	AAAAGAAGTGGCTGTCGTGGCATCTCGTATGCCGTC
1	AAAAGAATACTTTGTAATAGCCACAAGTTCTTGTTT
2	AAAAGAATATGGAAACTGAACAGCCAGAAGAAATCT
6	AAAAGAATCTCAAAGTGAAAGGACCAGTTCGTATGC
2	AAAAGAATCTTAGTTGGCAATCATCTCGTATGCCGT
1	AAAAGAATGATGGACGCATTGACGATCTCGTATGCC
1	AAAAGAATGATGTATTAATATTGCATGATGGGGTCG
3	AAAAGAATGTATATTTCGTTGTTGTCGTATGCCGTC
1	AAAAGAATTCAGCAGCAGAATCTCGTATGCCGTCTT
2	AAAAGAATTCTCCTTTTGGGATCTCGTATGCCGTCT
5	AAAAGAATTCTCCTTTTGGGCATCTCGTATGCCGTC
4	AAAAGAATTCTCCTTTTGGGCTATCTCGTATGCCGT
3	AAAAGAATTCTCCTTTTGGGCTTAATCTCGTATGCC
9	AAAAGAATTCTCCTTTTGGGCTTATCTCGTATGCCG
1	AAAAGAATTCTCCTTTTGGGCTTTTATCTCGTATGC
1	AAAAGAATTGACGGAAGGGCACCACCAGGAGTGGAG
3	AAAAGAATTTTGAGTTTAGAGTATCTCGTATGCCGT
2	AAAAGACAAAGGTAACTGTGGATCTCGTATGCCGTC
1	AAAAGACAAGAGCCCTGTGAGAATCTCGTATGCCGT
1	AAAAGACAAGTATGACTTTTATATGAACCATCTCGT
1	AAAAGACACCAAGGAAGCTTTAGAATCTCGTATGCC
2	AAAAGACATAAGACAGCATCGTATGCCGTCTTCTGC
1	AAAAGACATGAACTAACAAAAATCTCGTATGCCGTC
2	AAAAGACATGGATGAAAGACGACGATCTCGTATGCC
1	AAAAGACATGGCCCTGAACATAGATCTCGTATGCCG
1	AAAAGACCTAGGAATTTGGTTCTATTCTCGTATGCC
1	AAAAGACCTCAAGAAAGCAACGAAAGGAACGCAATC
8	AAAAGACGGGACCTGGACATGGAATCTCGTATGCCG
2	AAAAGACGGGACCTGGACATGGATATCTCGTATGCC
1	AAAAGACGGGACCTGGACATGGATCTCCTATGCCGT
16	AAAAGACGGGACCTGGACATGGATCTCGTATGCCGT
1	AAAAGACGGGACCTGGACATGGTATCTCGTATGCCG
1	AAAAGACGTTGAGTCAGAAGGCATCTCGTATGCCGT
1	AAAAGACTCCTTCTAATAAAGGGGGTCCATGATCTC
2	AAAAGACTGGAGAGGTCAGGCATAGGAGACTGGGCT
1	AAAAGACTGGAGATCCGGACATGTATCTCGTATGCC
1	AAAAGACTGGGACTGCTGAGATGTCATCTCGTATGC
3	AAAAGACTGGGTAGAGCGATTGAATCTCGTATGCCG
1	AAAAGACTGGTAGAAATTGGAGTGAATCTCGTATGC
1	AAAAGAGAAGAGCAATTATCTCGTATGCCGTCTTCT
2	AAAAGAGACAACTGATAAGAAGAATCTCGTATGCCG
1	AAAAGAGACCCGCGGCTGAAGAAATCTCGTATGCCG
1	AAAAGAGATCAGCAGTTGAATCTCGTATGCCGTCTT
1	AAAAGAGATGCGGTAGCAGCATATCGTATGCCGTCT
4	AAAAGAGATGCGGTAGCAGCATCTCGTATGCCGTCT
2	AAAAGAGATGTAAGAGCAGTGGGAATCTCGTATGCC
1	AAAAGAGCGGGCGTATGTGGATCTCGTATGCCGTCT
1	AAAAGAGCGGTTTGTGTAGAAATTGGAATCTCGTAT
7	AAAAGAGCGGTTTGTGTAGAATCTCGTATGCCGTCT
1	AAAAGAGCTCCTGTGGATTATCTCGTATGCCGTCTT
2	AAAAGAGCTGTGGGTAAATTAACTGAACTTAATCAT
1	AAAAGAGCTGTGGTAGAAAGTAAATCTCGTATGCCG
8	AAAAGAGCTGTGGTAGAAAGTAATCTCGTATGCCGT
15	AAAAGAGCTGTGGTAGAAAGTATCTCGTATGCCGTC
2	AAAAGAGCTTACAGTGCAGGTAGATCTCGTATGCCG
1	AAAAGAGCTTATAGTGCAGCCAGATCTCGTATGCCG
1	AAAAGAGCTTATAGTGCAGGGAGATCTCCCAAGGCG
2	AAAAGAGGCTGTGGACATATCTCGTATGCCGTCTTC
1	AAAAGAGGGGACCAGAAGCCATATCTCGTATGCCGT
3	AAAAGAGGTGGGTAGGGTTACAATCTCGTATGCCGT
1	AAAAGAGTCGATGTGAACCTTGGTATCTCGTATGCC
1	AAAAGAGTGACTGAAGGATGGATTATCTCGTATGCC
1	AAAAGAGTGTTTCACCTCTGCTCCGTCTAAAGAAAG
1	AAAAGAGTGTTTGAAAGCTGAACTCTGAACTCGTAT
1	AAAAGAGTTGCAAAGGCAGAGAACAAAGGACGGAGG
1	AAAAGATAACACTCTGCTCAATGTATCTCGTATGCC
2	AAAAGATAACCTAATTTACTTATGTCCAGCCTCTTA
1	AAAAGATACAAAAATTAGCCGGATCTCGTATGCCGT
2	AAAAGATATCTCTCAGCTGAAGGATCTCGTATGCCG
1	AAAAGATCAAGCTCTTTGTTTGTCAGCACAAAGTTT
1	AAAAGATCAGCTCGTATGCCGTCTTCTGCTTGAAAA
2	AAAAGATCGAGAGGGACAAAGCAGAATCTCGTATGC
1	AAAAGATCGCGAATAAAAATCAACAAATGTGAAAGC
1	AAAAGATCGGGTAGATCTCGTATGCCGTCTTCTGCT
2	AAAAGATCTGTAAAAGGCTGCATAATCTCGTATGCC
2	AAAAGATGAGGCTGAGAACACGGATCTCGTATGCCG
1	AAAAGATGAGGCTGAGAACACGGATCTCGTATGGCG
2	AAAAGATGGAAGATGAGTAGATCTCGTATGCCGTCT
1	AAAAGATGGACTGGAGCATCTCGTATGCCGTCTTCT
3	AAAAGATGGGATATCTTGAAGTGAAGGTTACAGGTC
1	AAAAGATGGGTTGAGAGGGCGAAATCTCGTATGCCG
2	AAAAGATGGGTTGAGAGGGCGAATCTCGTATGCCGT
1	AAAAGATGGGTTGAGAGGGCGATAATCTCGTATGCC
1	AAAAGATGGGTTGAGAGGGCGTATCTCGTATGCCGT
1	AAAAGATGGTTGGTATTAGGAATTTAATCTCGTATG
2	AAAAGATGTATTGGCTGTGTCACTATCTCGTATGCC
1	AAAAGATGTCCTCGTATGCCGTCTTCTGCTTGAAAA
2	AAAAGATTAGATGGCTTTGGTTAGATCTCGTATGCC
3	AAAAGATTCCCATTGACTGTAGATCTCGTATGCCGT
2	AAAAGATTCTATGGACTGAAAAATCTCGTATGCCGT
1	AAAAGATTGAGGCCATGGTAGCATCTCGTATGCCGT
2	AAAAGATTGATCGCCGTTCTGGTAAAAAGCTGGAAG
2	AAAAGATTGATCGCCGTTCTGGTATCTCGTATGCCG
1	AAAAGATTTGCTGAGCTCTGTGAATCTCGTATGCCG
3	AAAAGCAAAACAGGACTCTCTTCTTCCACAGTAGTC
1	AAAAGCAAAGACTCTGAACAGAGATCTCGTATGCCG
1	AAAAGCAAAGCACTATCACAAGGAATATAGGCAGAT
1	AAAAGCAAATGTTGGGCGAACGGCATCTCGTATGCC
1	AAAAGCAAATGTTGGGTGAACGGATCGTATGCCGTC
5	AAAAGCAAATGTTGGGTGAACGGATCTCGTATGCCG
12	AAAAGCAAATGTTGGGTGAACGGCATCTCGTATGCC
1	AAAAGCAAATGTTGGGTGAACGGTCTCGTATGCCGT
2	AAAAGCAAGACCCAATCGTATGCCGTCTTCTGCTTG
5	AAAAGCAATCGCGGTTTTTGCATCTCGTATGCCGTC
1	AAAAGCAATTGCGGTCTTTGGTATCTCGTATGCCGT
1	AAAAGCAATTGCGGTTTTTGCATCTCGTATGCCGTC
1	AAAAGCAATTGTGGTTTTGGCACATCTCGTATGCCG
12	AAAAGCAATTGTGGTTTTGGCATCTCGTATGCCGTC
2	AAAAGCAATTGTGGTTTTTGCATCTCGTATGCCGTC
1	AAAAGCACTTTGGAAACAAAGTGCTGTTCGTGCAGG
1	AAAAGCACTTTGGAAAGCAAAGTGCTGTTCGTGCAG
2	AAAAGCAGATCTCGTATGCCGTCTTCTGCTTGAAAA
2	AAAAGCAGCATCTCGTATGCCGTCTTCTGCTTGAAA
2	AAAAGCAGCCACCAATTATCTCGTATGCCGTCTTCT
1	AAAAGCAGGGAGGAAGGGCACAATATCTCGTATGCC
1	AAAAGCAGGGTTGAGAGGGCGAATATCTCGTATGCC
2	AAAAGCATGCTCCAGTGGCGATCTCGTATGCCGTCT
10	AAAAGCATGCTCCAGTGGCGCATCTCGTATGCCGTC
2	AAAAGCATTGTAGTGACTCTGAAGGCATCTCGTATG
1	AAAAGCCAATTCATTAGTCTGGACTGCCTGAAGAAT
1	AAAAGCCAGGACCATGTTAGAATCTCGTATGCCGTC
1	AAAAGCCCCGCTCCCCCGCCCAACCCCCGCCTCCCC
2	AAAAGCCGAACAGTAGATAGTATCTCGTATGCCGTC
2	AAAAGCCGCAATTACTTTAGCATCTCGTATGCCGTC
1	AAAAGCCGGGTTGAGAATCTCGTATGCCGTCTTCTG
1	AAAAGCCGGGTTGAGAGGGCGAAATCTCGTATGCCG
1	AAAAGCCGGGTTGAGAGGGCGAAGATCTCGTATGCC
1	AAAAGCCGGGTTGAGAGGGCGAATATCTCGTATGCC
5	AAAAGCCGGGTTGAGAGGGCGAATCTCGTATGCCGT
2	AAAAGCCGGGTTGAGAGGGCGATATCTCGTATGCCG
1	AAAAGCCGGGTTGAGAGGGCGCAATCTCGTATGCCG
2	AAAAGCCGGGTTGAGAGGGCGCATCTCGTATGCCGT
1	AAAAGCCGGGTTGAGAGGGCGTATCTCGTATGCCGT
1	AAAAGCCGGGTTGAGAGGGCGTTATCTCGTATGCCG
1	AAAAGCCGGGTTGAGATCTCGTATGCCGTCTTCTGC
2	AAAAGCCTCAGGGCAGATCTCGTATGCCGTCTTCTG
1	AAAAGCCTGCTGTTGTTCCACATCTCGTATGCCGTC
1	AAAAGCGAAAGGACAGACTGTTGGATCTCGTATGCC
1	AAAAGCGCATTGATCAGGAACATCTCGTATGCCGTC
5	AAAAGCGCTTACAGTGCAGGTAGATCTCGTATGCCG
1	AAAAGCGCTTACAGTGCAGGTAGATTCGTATGCCGT
1	AAAAGCGGGGTTGAGAGGGCGAAATCTCGTATGCCG
1	AAAAGCGGGGTTGAGAGGGCGAATCTCGTATGCCGT
1	AAAAGCGGGGTTGAGAGGGCGCATCTCGTATGCCGT
1	AAAAGCGTCTGGCACTGTGCTCTGAACTCGTATGCC
3	AAAAGCTACCCCATAGTAACACAAACACACCTCGTA
1	AAAAGCTAGAACACTGCCAACATCTCGTATGCCGTC
1	AAAAGCTAGGTTGAGAGGGCGAAAATCTCGTATGCC
1	AAAAGCTAGGTTGAGAGGGCGAAATCTCGTATGCCG
1	AAAAGCTAGGTTGAGAGGGCGAATATCTCGTATGCC
2	AAAAGCTAGGTTGAGAGGGCGAATCTCGTATGCCGT
3	AAAAGCTAGGTTGAGAGGGCGATATCTCGTATGCCG
1	AAAAGCTAGGTTGAGAGGGCGATTCTCGTATGCCGT
1	AAAAGCTAGGTTGAGAGGGCGCATTTCGTATGCCGT
1	AAAAGCTAGGTTGAGAGGGCGTATATCTCGTATGCC
2	AAAAGCTCGCTTGATCTTGAATCTCGTATGCCGTCT
1	AAAAGCTCGGATGAGAGGGCGAATCTAGTCTGCCGT
3	AAAAGCTCGGTCTGAGGCCCCTCAGTATCTCGTATG
1	AAAAGCTCGGTTGAGACGGCGAATCTCGTATGCCGT
1	AAAAGCTCGGTTGAGAGGGCGAAATCTCGTATGCCG
7	AAAAGCTCGGTTGAGAGGGCGAATCTCGTATGCCGT
2	AAAAGCTCGGTTGAGAGGGCGATATCTCGTATGCCG
1	AAAAGCTCGGTTGAGAGGGCGATCTCGTATGCCGTC
1	AAAAGCTCGGTTGATACTCTCGTATGCCGTCTTTTG
1	AAAAGCTCGGTTGCGGGCGCGAGAATCTCGTATGCC
1	AAAAGCTCGTAGTTGGATCTCGTATGCCGTCTTCTG
1	AAAAGCTCGTAGTTGGATCTTGGGAGCGGGCGGGAT
1	AAAAGCTCGTAGTTGGATCTTGGGAGCGGGCGGGCA
5	AAAAGCTCGTAGTTGGATCTTGGGAGCGGGCGGGCG
1	AAAAGCTCGTAGTTGGCTCTTGGGAGCGGGCGGGCG
2	AAAAGCTCGTAGTTGGTCTCGTATGCCGTCTTCTGC
3	AAAAGCTCGTATGCCGTCTTCTGCTTGAAAAAAAAA
1	AAAAGCTGACTTGTAAACCTTGTACACCAATTCCAC
1	AAAAGCTGAGCTCAACTTTGAATCTCGTATGCCGTC
3	AAAAGCTGAGTTGAGAGGGCGAAAATCTCGTATGCC
5	AAAAGCTGAGTTGAGAGGGCGAATCTCGTATGCCGT
2	AAAAGCTGAGTTGAGAGGGCGATATCTCGTATGCCG
1	AAAAGCTGAGTTGAGAGGGCGTATCTCGTATGCCGT
2	AAAAGCTGATTGTGTTAAATCCTGAACCTATAGAAT
1	AAAAGCTGCAGACTTCGCTAGGTATCTCGTATGCCG
1	AAAAGCTGCGGATCTCGTATGCCGTCTTCTGCTTGA
1	AAAAGCTGCGGTGAGAGGGCGAATCTCGGATGCCGG
1	AAAAGCTGCGTTGAGAATCTCGTATGCCGTCTTCTG
1	AAAAGCTGCGTTGAGAGGGCGAAATATCTCGTATGC
1	AAAAGCTGCGTTGAGAGGGCGAAATCTCGTATGCCG
1	AAAAGCTGCGTTGAGAGGGCGAAGATCTCGTATGCC
2	AAAAGCTGCGTTGAGAGGGCGAATATCTCGTATGCC
4	AAAAGCTGCGTTGAGAGGGCGAATCTCGTATGCCGT
2	AAAAGCTGCGTTGAGAGGGCGACATCTCGTATGCCG
1	AAAAGCTGCGTTGAGAGGGCGAGAATCTCGTATGCC
1	AAAAGCTGCGTTGAGAGGGCGATAAATCTCGTATGC
1	AAAAGCTGCGTTGAGAGGGCGTTTATCTCGTATGCC
4	AAAAGCTGGATCTCGTATGCCGTCTTCTGCTTGAAA
1	AAAAGCTGGATTGAGAATTCGTATGCCGTCTTCTGC
1	AAAAGCTGGATTGAGAGGATCTCGTATGCCGTCTTC
1	AAAAGCTGGATTGAGAGGGCGAAATCTCGTATGCCG
1	AAAAGCTGGATTGAGAGGGCGAATCTCGTATGCCGT
2	AAAAGCTGGATTGAGAGGGCGATATCTCGTATGCCG
1	AAAAGCTGGATTGAGAGGGCGCTATATCTCGTATGC
1	AAAAGCTGGATTGAGAGGGCGTATCTCGTATGCCGT
1	AAAAGCTGGCGTGAGAGGGCGTATCTCGTATGCCGT
1	AAAAGCTGGCTTGAGAGCCCGATAGCACGTCTGCAA
1	AAAAGCTGGCTTGAGAGGATCTCGTATGCCGTCTTC
1	AAAAGCTGGCTTGAGAGGCCGAAATCTCGTATGCAG
1	AAAAGCTGGCTTGAGAGGCCGAATCTCGTACGCCGT
1	AAAAGCTGGCTTGAGAGGGCATCTCGTACGCCGTCT
3	AAAAGCTGGCTTGAGAGGGCGAAATCTCGTATGCCG
1	AAAAGCTGGCTTGAGAGGGCGAATATCTCGTATGCC
1	AAAAGCTGGCTTGAGAGGGCGAATCTCGTATGCAGT
5	AAAAGCTGGCTTGAGAGGGCGAATCTCGTATGCCGT
1	AAAAGCTGGCTTGAGAGGGCGAATCTCTTATGCCGT
1	AAAAGCTGGCTTGAGAGGGCGAGATCTCGTATGCCG
1	AAAAGCTGGCTTGAGAGGGCGATATCTCGTATGCGG
2	AAAAGCTGGCTTGAGAGGGCGATCTCGTATGCCGTC
1	AAAAGCTGGCTTGAGAGGGCGTATGTAGTATGCAGT
1	AAAAGCTGGCTTGAGAGGGCGTTATATCTCGTATGC
1	AAAAGCTGGCTTGAGCGGGCGACTCTCTTCTGCCGT
1	AAAAGCTGGGATGAGAGGGCGAAAATCTCGTATGCC
1	AAAAGCTGGGATGAGAGGGCGAAATCTCGTATGCCG
2	AAAAGCTGGGATGAGAGGGCGAATATCTCGTATGCC
3	AAAAGCTGGGATGAGAGGGCGAATCTCGTATGCCGT
1	AAAAGCTGGGATGAGAGGGCGATATCTCGTATGCCG
1	AAAAGCTGGGATGAGAGGGCGATGGCTCGTATGACA
1	AAAAGCTGGGATGAGAGGGCGATTCTCGTATGCCGT
1	AAAAGCTGGGCTGAGAATCTCGTATGCCGTCTTCTG
2	AAAAGCTGGGCTGAGAGGGCATCTCGTATGCCGTCT
1	AAAAGCTGGGCTGAGAGGGCGAAAATCTCGTATGCC
1	AAAAGCTGGGCTGAGAGGGCGAAAGTATCTCGTATG
5	AAAAGCTGGGCTGAGAGGGCGAAATCTCGTATGCCG
1	AAAAGCTGGGCTGAGAGGGCGAAGCTCGTATGCCGT
1	AAAAGCTGGGCTGAGAGGGCGAATATCTCGAATGCC
2	AAAAGCTGGGCTGAGAGGGCGAATATCTCGTATGCC
1	AAAAGCTGGGCTGAGAGGGCGAATATTCGTATGCCG
12	AAAAGCTGGGCTGAGAGGGCGAATCTCGTATGCCGT
1	AAAAGCTGGGCTGAGAGGGCGATATATCTCGTATGC
3	AAAAGCTGGGCTGAGAGGGCGATATCTCGTATGCCG
1	AAAAGCTGGGCTGAGAGGGCGATCTCGTATGCCGTC
2	AAAAGCTGGGCTGAGAGGGCGATTATCTCGTATGCC
1	AAAAGCTGGGCTGAGAGGGCGATTTATCTCGTATGC
1	AAAAGCTGGGCTGAGAGGGCGCATATCTCGCATGCC
1	AAAAGCTGGGCTGAGAGGGCGCATCTCGTATGCCGT
1	AAAAGCTGGGCTGAGAGGGCGTATATCTCGTATGCC
1	AAAAGCTGGGGAGAAAATGCTTAAGGATCTCGTATG
1	AAAAGCTGGGGAGGGCGAATATCTCGTATGCCGTCT
1	AAAAGCTGGGGATGAGAAGAAAGAAAGGAGAAGGCA
1	AAAAGCTGGGGGGAGAGGGCGAATCTTGTATGGCGT
1	AAAAGCTGGGGTGACAGGCCGCATCTCGTATGCCGT
5	AAAAGCTGGGGTGAGAATCTCGTATGCCGTCTTCTG
1	AAAAGCTGGGGTGAGACGCCGAAACATTTCGTCTGC
1	AAAAGCTGGGGTGAGAGATCTCGTATGCCGTCTTCT
1	AAAAGCTGGGGTGAGAGCGCGAATCTCGTATGCCGT
1	AAAAGCTGGGGTGAGAGGGAATCTCGTATGCCGTCT
1	AAAAGCTGGGGTGAGAGGGCAAATCTCGTATGCCGT
1	AAAAGCTGGGGTGAGAGGGCATCTCGTATGCCGTCT
6	AAAAGCTGGGGTGAGAGGGCGAAAATCTCGTATGCC
1	AAAAGCTGGGGTGAGAGGGCGAAATATCTCGTATGC
1	AAAAGCTGGGGTGAGAGGGCGAAATCTCGTAGGCCG
24	AAAAGCTGGGGTGAGAGGGCGAAATCTCGTATGCCG
1	AAAAGCTGGGGTGAGAGGGCGAACATCTCGTATGCC
1	AAAAGCTGGGGTGAGAGGGCGAACCCCGTAGCCCGC
1	AAAAGCTGGGGTGAGAGGGCGAAGAATCTCGTATGC
1	AAAAGCTGGGGTGAGAGGGCGAAGATCTCGTATGCC
1	AAAAGCTGGGGTGAGAGGGCGAATACTCGTATGCCG
1	AAAAGCTGGGGTGAGAGGGCGAATATCGTATGCCGT
14	AAAAGCTGGGGTGAGAGGGCGAATATCTCGTATGCC
1	AAAAGCTGGGGTGAGAGGGCGAATATCTCGTATGGC
1	AAAAGCTGGGGTGAGAGGGCGAATCCCGGATGCCGC
1	AAAAGCTGGGGTGAGAGGGCGAATCTCGTATGCCGG
66	AAAAGCTGGGGTGAGAGGGCGAATCTCGTATGCCGT
1	AAAAGCTGGGGTGAGAGGGCGAATCTCGTATGGCGT
1	AAAAGCTGGGGTGAGAGGGCGACATCTCGTATGCCG
2	AAAAGCTGGGGTGAGAGGGCGAGAATCTCGTATGCC
3	AAAAGCTGGGGTGAGAGGGCGAGTATCTCGTATGCC
1	AAAAGCTGGGGTGAGAGGGCGAGTATCTCGTATGCG
1	AAAAGCTGGGGTGAGAGGGCGAGTATCTCGTATGGC
1	AAAAGCTGGGGTGAGAGGGCGATAAATCTCGTATGG
1	AAAAGCTGGGGTGAGAGGGCGATAATCTCGTATGCC
1	AAAAGCTGGGGTGAGAGGGCGATATATCTCGTATGC
1	AAAAGCTGGGGTGAGAGGGCGATATCGCGTATGCCG
23	AAAAGCTGGGGTGAGAGGGCGATATCTCGTATGCCG
1	AAAAGCTGGGGTGAGAGGGCGATCTCGGATGCCGTC
3	AAAAGCTGGGGTGAGAGGGCGATCTCGTATGCCGTC
5	AAAAGCTGGGGTGAGAGGGCGATTATCTCGTATGCC
1	AAAAGCTGGGGTGAGAGGGCGATTATTTCGTATGCC
3	AAAAGCTGGGGTGAGAGGGCGCATCTCGTATGCCGT
1	AAAAGCTGGGGTGAGAGGGCGTAAATCGCGTATGCC
1	AAAAGCTGGGGTGAGAGGGCGTAGATCTCGTATGCC
6	AAAAGCTGGGGTGAGAGGGCGTATCTCGTATGCCGT
1	AAAAGCTGGGGTGAGAGGGCGTTATATCTCGTATGC
2	AAAAGCTGGGGTGAGAGGGCGTTATCTCGTATGCCG
1	AAAAGCTGGGGTGAGAGGGCGTTTTATCTCGTATGC
1	AAAAGCTGGGGTGAGAGGGGGAAATCTCGTATGCCG
1	AAAAGCTGGGGTGAGAGGGGGAATCTCGTATGCCGT
1	AAAAGCTGGGGTGAGAGTGCGAATCTCGTATGCCGT
1	AAAAGCTGGGGTGAGATCTCGTATGCCGTCTTCTGC
1	AAAAGCTGGGNTGAGAGGGCGAATCTCGTATGCCGT
1	AAAAGCTGGGNTGAGAGGGCGATTATCTCGTATGCC
1	AAAAGCTGGGTAGAGAGGGCGAATCTCGTATGCCGT
1	AAAAGCTGGGTAGAGGGCGAATCTCGTATGCCGTCT
1	AAAAGCTGGGTCGAGAATCTCGTATGCCGTCTTCTG
2	AAAAGCTGGGTCGAGAGGATCTCGTATGCCGTCTTC
1	AAAAGCTGGGTCGAGAGGGCATCTCGTATGCCGTCT
1	AAAAGCTGGGTCGAGAGGGCGAAATCTCGTATGCCG
4	AAAAGCTGGGTCGAGAGGGCGAATATCTCGTATGCC
9	AAAAGCTGGGTCGAGAGGGCGAATCTCGTATGCCGT
1	AAAAGCTGGGTCGAGAGGGCGAATTATCTCGTATGC
1	AAAAGCTGGGTCGAGAGGGCGATATATCTCGTATGC
2	AAAAGCTGGGTCGAGAGGGCGATATCTCGTATGCCG
1	AAAAGCTGGGTCGAGAGGGCGATCTCGTATGCCGTC
1	AAAAGCTGGGTCGAGAGGGCGTATCTCGTATGCCGT
1	AAAAGCTGGGTCGTATGCCGTCTTCTGCTTGAAAAA
1	AAAAGCTGGGTGGAGAGGGCATCTCGTATGCCGTCT
1	AAAAGCTGGGTGGAGAGGGCGAATCTCGTATGCCGT
1	AAAAGCTGGGTGGAGAGGGCGATCTCGTATGCCGTC
3	AAAAGCTGGGTTAAGAGGATCTCGTATGCCGTCTTC
2	AAAAGCTGGGTTAAGAGGGCATCTCGTATGCCGTCT
2	AAAAGCTGGGTTAAGAGGGCGAAAATCTCGTATGCC
1	AAAAGCTGGGTTAAGAGGGCGAAATATCTCGTATGC
1	AAAAGCTGGGTTAAGAGGGCGAAATCTCGTATGCCG
1	AAAAGCTGGGTTAAGAGGGCGAATATCTCGTATGCC
6	AAAAGCTGGGTTAAGAGGGCGAATCTCGTATGCCGT
1	AAAAGCTGGGTTAAGAGGGCGAGTATCTCGTATGCC
2	AAAAGCTGGGTTAAGAGGGCGATATCTCGTATGCCG
1	AAAAGCTGGGTTAAGAGGGCGATCTCGTATGCCGTC
3	AAAAGCTGGGTTAAGAGGGCGTATCTCGTATGCCGT
2	AAAAGCTGGGTTAGAGGGATCTCGTATGCCGTCTTC
3	AAAAGCTGGGTTAGAGGGCGAATAAAATCTCGTATG
1	AAAAGCTGGGTTCAGAATCTCGTATGCCGTCTTCTG
1	AAAAGCTGGGTTCAGAGGGCGAAAATCTCGTATGCC
2	AAAAGCTGGGTTCAGAGGGCGAAATCTCGTATGCCG
1	AAAAGCTGGGTTCAGAGGGCGAATATCTCGTATGCC
1	AAAAGCTGGGTTCAGAGGGCGAATCTCGTATGCCGT
1	AAAAGCTGGGTTCAGAGGGCGAGTATCTCGTATGCC
2	AAAAGCTGGGTTCAGAGGGCGATATCTCGTATGCCG
1	AAAAGCTGGGTTCAGAGGGCGATCTCGTATGCCGTC
1	AAAAGCTGGGTTCAGAGGGCGCATCTCGTATGCCGT
1	AAAAGCTGGGTTCAGAGGGCGTATCTCGTATGCCGT
3	AAAAGCTGGGTTCAGAGTTCGTATGCCGTCTTCTGC
1	AAAAGCTGGGTTGAAAGGGCGAAAATCTCGTATGCC
1	AAAAGCTGGGTTGAAAGGGCGAAGATCTCGTATGCC
3	AAAAGCTGGGTTGAAAGGGCGAATATCTCGTATGCC
5	AAAAGCTGGGTTGAAAGGGCGAATCTCGTATGCCGT
1	AAAAGCTGGGTTGAAAGGGCGAATCTCGTATGGCGT
1	AAAAGCTGGGTTGAAAGGGCGATATCTCTCGTATGC
1	AAAAGCTGGGTTGAAAGGGCGTATCTCGTATGCAGA
1	AAAAGCTGGGTTGAAAGGGCGTATCTCGTATGCCGT
1	AAAAGCTGGGTTGAACGGGCGATATCTCGCATGACG
1	AAAAGCTGGGTTGAAGGACGAATCTCGTATGCCGTC
1	AAAAGCTGGGTTGAAGGGCGAATCTCGTATGCCGTC
1	AAAAGCTGGGTTGAATCGTATGCCGTCTTCTGCTTG
17	AAAAGCTGGGTTGAATCTCGTATGCCGTCTTCTGCT
1	AAAAGCTGGGTTGACAGGGCATCTCGTATGCCGTCT
1	AAAAGCTGGGTTGACAGGGCGAAATCTCGTATGCCG
3	AAAAGCTGGGTTGACAGGGCGAATATCTCGTATGCC
9	AAAAGCTGGGTTGACAGGGCGAATCTCGTATGCCGT
1	AAAAGCTGGGTTGACAGGGCGACATCTCGTATGCCG
1	AAAAGCTGGGTTGACAGGGCGAGTATCTCGTATGCC
1	AAAAGCTGGGTTGACAGGGCGATAATCTCGTATGCC
6	AAAAGCTGGGTTGACAGGGCGATATCTCGTATGCCG
1	AAAAGCTGGGTTGACAGGGCGATCTCGTACGCCGTC
1	AAAAGCTGGGTTGACAGGGCGATCTCGTATGCCGTC
1	AAAAGCTGGGTTGACAGGGCGCATCTCGTATGCCGT
1	AAAAGCTGGGTTGACAGGGCGCTATCTCGTATGCCG
1	AAAAGCTGGGTTGACAGGGCTATCTCGTATGCCGTC
1	AAAAGCTGGGTTGACTCGTATGCCGTCTTCTGCTTG
1	AAAAGCTGGGTTGAGAAAAAGCTGGGTTGAGAGGGC
3	AAAAGCTGGGTTGAGAACATTCAACGCTGTCGGTAT
1	AAAAGCTGGGTTGAGAACATTCAACGCTGTCGGTGA
1	AAAAGCTGGGTTGAGAACCTCGTATGCCGCCTTCTG
1	AAAAGCTGGGTTGAGAACCTCGTATGCCGTCTCCTG
4	AAAAGCTGGGTTGAGAACCTCGTATGCCGTCTTCTG
1	AAAAGCTGGGTTGAGAACGGCGGGGATCTCGTATTC
3	AAAAGCTGGGTTGAGAACTCCAGCCCCACAGCCTCA
18	AAAAGCTGGGTTGAGAACTCGTATGCCGTCTTCTGC
1	AAAAGCTGGGTTGAGAACTGAATCTCGTATGCCGTC
1	AAAAGCTGGGTTGAGAAGGAAAATCTCGTATGCCGT
1	AAAAGCTGGGTTGAGAAGGATCTCGTATGCCGTCTT
1	AAAAGCTGGGTTGAGAAGGCATCTCGTATGCCGTCT
1	AAAAGCTGGGTTGAGAAGGCGAAATCTCGTATGCCG
2	AAAAGCTGGGTTGAGAAGGCGAATATCTCGTATGCC
1	AAAAGCTGGGTTGAGAAGGCGAATCTCGTATGCCGG
3	AAAAGCTGGGTTGAGAAGGCGAATCTCGTATGCCGT
4	AAAAGCTGGGTTGAGAAGGCGTATCTCGTATGCCGT
1	AAAAGCTGGGTTGAGAAGGCGTGATCTCGTATGCCG
1	AAAAGCTGGGTTGAGAATCCCGTAGGCCGACTTCTG
1	AAAAGCTGGGTTGAGAATCGCGTATGCCGTCTTCTG
4	AAAAGCTGGGTTGAGAATCGTATGCCGTCTTCTGCT
1	AAAAGCTGGGTTGAGAATCTCGAATGCCGACTTCTG
1	AAAAGCTGGGTTGAGAATCTCGCATGCCGTCTTCTG
1	AAAAGCTGGGTTGAGAATCTCGTAGGCAGTCTTCTG
1	AAAAGCTGGGTTGAGAATCTCGTAGGCCGTCTTCTG
3	AAAAGCTGGGTTGAGAATCTCGTAGGCCGTCTTTTG
1	AAAAGCTGGGTTGAGAATCTCGTATGCAGTCTTCTG
1	AAAAGCTGGGTTGAGAATCTCGTATGCCCTCTTCTG
1	AAAAGCTGGGTTGAGAATCTCGTATGCCGACTTCGG
4	AAAAGCTGGGTTGAGAATCTCGTATGCCGACTTCTG
3	AAAAGCTGGGTTGAGAATCTCGTATGCCGCCTTCTG
1	AAAAGCTGGGTTGAGAATCTCGTATGCCGCTTTCTG
1	AAAAGCTGGGTTGAGAATCTCGTATGCCGGCTTCTG
1	AAAAGCTGGGTTGAGAATCTCGTATGCCGTCCTCTG
1	AAAAGCTGGGTTGAGAATCTCGTATGCCGTCTGCTG
2	AAAAGCTGGGTTGAGAATCTCGTATGCCGTCTTCGG
2323	AAAAGCTGGGTTGAGAATCTCGTATGCCGTCTTCTG
1	AAAAGCTGGGTTGAGAATCTCGTATGCCGTCTTCTT
1	AAAAGCTGGGTTGAGAATCTCGTATGCCGTCTTGTG
3	AAAAGCTGGGTTGAGAATCTCGTATGCCGTCTTTTG
1	AAAAGCTGGGTTGAGAATCTCGTATGCCGTTTTCTG
1	AAAAGCTGGGTTGAGAATCTCGTATGCCTTCTTCTG
2	AAAAGCTGGGTTGAGAATCTCGTATGGCGTCTTCTG
1	AAAAGCTGGGTTGAGAATCTCGTATGTCGTCTTATG
1	AAAAGCTGGGTTGAGAATCTCGTATGTCGTCTTCTG
1	AAAAGCTGGGTTGAGAATCTCGTATTCCGTCTTCTG
13	AAAAGCTGGGTTGAGAATTCGTATGCCGTCTTCTGC
1	AAAAGCTGGGTTGAGAATTCGTATGCCGTCTTCTGG
1	AAAAGCTGGGTTGAGACCATTCAACGCTGTCGGTGA
1	AAAAGCTGGGTTGAGACCTCGTATGCCGTCTTCTGC
1	AAAAGCTGGGTTGAGACGGCAAATCTCGTATGCTGT
2	AAAAGCTGGGTTGAGACGGCGAAAATCTCGTATGCC
1	AAAAGCTGGGTTGAGACGGCGAAATCTCGTATGCCG
5	AAAAGCTGGGTTGAGACGGCGAATCTCGTATGCCGT
1	AAAAGCTGGGTTGAGACGGCGATATCTCGTATGCCG
1	AAAAGCTGGGTTGAGACGGCGATGATCTCGTATGCC
1	AAAAGCTGGGTTGAGACGGCGTTATCTCGTATGCCG
1	AAAAGCTGGGTTGAGACTCTCGTATGCCGTCTTCTG
3	AAAAGCTGGGTTGAGAGAAAATCTCGTATGCCGTCT
3	AAAAGCTGGGTTGAGAGAACATTCAACGCTGTCGGT
7	AAAAGCTGGGTTGAGAGAATCTCGTATGCCGTCTTC
4	AAAAGCTGGGTTGAGAGACTCGTATGCCGTCTTCTG
2	AAAAGCTGGGTTGAGAGAGCGAAAATCTCGTATGCC
6	AAAAGCTGGGTTGAGAGAGCGAAATCTCGTATGCCG
1	AAAAGCTGGGTTGAGAGAGCGAATAATCTCGTATGC
2	AAAAGCTGGGTTGAGAGAGCGAATATCTCGTATGCC
10	AAAAGCTGGGTTGAGAGAGCGAATCTCGTATGCCGT
1	AAAAGCTGGGTTGAGAGAGCGAATTTATCTCGTATG
1	AAAAGCTGGGTTGAGAGAGCGAGAATCTCGTATGCC
1	AAAAGCTGGGTTGAGAGAGCGATATATCTCGTATGC
5	AAAAGCTGGGTTGAGAGAGCGATATCTCGTATGCCG
1	AAAAGCTGGGTTGAGAGAGCGCTAAAATCTCGTATG
3	AAAAGCTGGGTTGAGAGAGCGTATCTCGTATGCCGT
1	AAAAGCTGGGTTGAGAGATCGTATGCCGTCTTCTGC
313	AAAAGCTGGGTTGAGAGATCTCGTATGCCGTCTTCT
1	AAAAGCTGGGTTGAGAGCATCTCGTATGCCGTCTTC
1	AAAAGCTGGGTTGAGAGCCCGAATCTCGTATGCCGT
1	AAAAGCTGGGTTGAGAGCCCGTCTCTCGTATGCCGT
1	AAAAGCTGGGTTGAGAGCGAATCTCGTATGCCGTCT
1	AAAAGCTGGGTTGAGAGCGCATCTCGTATGCCGTCT
2	AAAAGCTGGGTTGAGAGCGCGAAATCTCGTATGCCG
1	AAAAGCTGGGTTGAGAGCGCGAATCTCGTATGCCGC
18	AAAAGCTGGGTTGAGAGCGCGAATCTCGTATGCCGT
1	AAAAGCTGGGTTGAGAGCGCGAATGTCATATGACGT
1	AAAAGCTGGGTTGAGAGCGCGATATATCTCGTATGC
7	AAAAGCTGGGTTGAGAGCGCGATATCTCGTATGCCG
2	AAAAGCTGGGTTGAGAGCGCGATCTCGTATGCCGTC
1	AAAAGCTGGGTTGAGAGCGCGTAGATCTCGTATGCC
3	AAAAGCTGGGTTGAGAGCGCGTATCTCGTATGCCGT
1	AAAAGCTGGGTTGAGAGCTCGTATGCCGTCTTCTGC
1	AAAAGCTGGGTTGAGAGGAAATCTCGTATGCCGTCT
1	AAAAGCTGGGTTGAGAGGAACTCGTATGCCGTCTTC
3	AAAAGCTGGGTTGAGAGGAATCTCGTATGCCGTCTT
2	AAAAGCTGGGTTGAGAGGACAAATCTCGTATGCCGT
1	AAAAGCTGGGTTGAGAGGACATATCTCGTATGCCGT
1	AAAAGCTGGGTTGAGAGGACCTCGTATGCCGTCTTA
1	AAAAGCTGGGTTGAGAGGACGAAAAATCTCGTATGC
4	AAAAGCTGGGTTGAGAGGACGAAAATCTCGTATGCC
1	AAAAGCTGGGTTGAGAGGACGAAATCTCGTATGCCG
1	AAAAGCTGGGTTGAGAGGACGAAGATCTCGTATGCC
2	AAAAGCTGGGTTGAGAGGACGAATATCTCGTATGCC
6	AAAAGCTGGGTTGAGAGGACGAATCTCGTATGCCGT
1	AAAAGCTGGGTTGAGAGGACGAGATCTCGTATGCCG
2	AAAAGCTGGGTTGAGAGGACGAGTATCTCGTATGCC
1	AAAAGCTGGGTTGAGAGGACGAGTTATCTCGTATGC
1	AAAAGCTGGGTTGAGAGGACGATATCTCGTATGCCG
1	AAAAGCTGGGTTGAGAGGACGATCTCGTATGCCGCC
1	AAAAGCTGGGTTGAGAGGACGCATATCTCGTATGCC
1	AAAAGCTGGGTTGAGAGGACGTCATCTCGTATGCCG
1	AAAAGCTGGGTTGAGAGGACTATCTCGTATGCCGTC
21	AAAAGCTGGGTTGAGAGGACTCGTATGCCGTCTTCT
3	AAAAGCTGGGTTGAGAGGAGATCTCGTATGCCGTCT
2	AAAAGCTGGGTTGAGAGGATATATCTCGTATGCCGT
2	AAAAGCTGGGTTGAGAGGATCCCGTATGCCGTCTTC
4	AAAAGCTGGGTTGAGAGGATCGTATGCCGTCTTCTG
1	AAAAGCTGGGTTGAGAGGATCTAGTATGCCGTCTTC
1	AAAAGCTGGGTTGAGAGGATCTCGGATGCCGTCTTC
1	AAAAGCTGGGTTGAGAGGATCTCGTACGCCGTCTTC
1	AAAAGCTGGGTTGAGAGGATCTCGTACGCCGTCTTT
1	AAAAGCTGGGTTGAGAGGATCTCGTANNNNNTCNNC
1	AAAAGCTGGGTTGAGAGGATCTCGTATGCCGTATTA
1143	AAAAGCTGGGTTGAGAGGATCTCGTATGCCGTCTTC
1	AAAAGCTGGGTTGAGAGGATCTCGTATGCCGTCTTG
3	AAAAGCTGGGTTGAGAGGATCTCGTATGCCGTCTTT
7	AAAAGCTGGGTTGAGAGGATTCGTATGCCGTCTTCT
3	AAAAGCTGGGTTGAGAGGATTTCGTATGCCGTCTTC
2	AAAAGCTGGGTTGAGAGGCATCTCGTATGCCGTCTT
1	AAAAGCTGGGTTGAGAGGCCATATCTCGTATGCCGT
1	AAAAGCTGGGTTGAGAGGCCGAAAATATCGTATGCC
2	AAAAGCTGGGTTGAGAGGCCGAAATATCTCGTATGC
1	AAAAGCTGGGTTGAGAGGCCGAAATCTCGTATGCCG
1	AAAAGCTGGGTTGAGAGGCCGAATATCTCCCATACC
1	AAAAGCTGGGTTGAGAGGCCGAATATCTCGTATGCC
1	AAAAGCTGGGTTGAGAGGCCGAATCTCATCTGCCAT
1	AAAAGCTGGGTTGAGAGGCCGAATCTCGGATGCCTT
2	AAAAGCTGGGTTGAGAGGCCGAATCTCGTATGCCGT
1	AAAAGCTGGGTTGAGAGGCCGAATCTCGTCTGACGT
1	AAAAGCTGGGTTGAGAGGCCGAATCTCGTCTGCAGT
1	AAAAGCTGGGTTGAGAGGCCGAATCTCGTCTGCCGT
1	AAAAGCTGGGTTGAGAGGCCGAATGTCATATGACAT
1	AAAAGCTGGGTTGAGAGGCCGACTCGCGTCGGCCGA
1	AAAAGCTGGGTTGAGAGGCCGAGAATCTCGCATGCC
1	AAAAGCTGGGTTGAGAGGCCGAGTATCTCGTATGCC
2	AAAAGCTGGGTTGAGAGGCCGATATCTCGTATGCCG
1	AAAAGCTGGGTTGAGAGGCCGATCTCGTATGCAGAC
1	AAAAGCTGGGTTGAGAGGCCGATCTCGTATGCCGTC
1	AAAAGCTGGGTTGAGAGGCCGATGTCTCGCCTGCCG
1	AAAAGCTGGGTTGAGAGGCCGCATGTCGTATGCAGT
1	AAAAGCTGGGTTGAGAGGCGAAAATCTCGGATGCCG
1	AAAAGCTGGGTTGAGAGGCGAAATCTCGTATGCCGT
3	AAAAGCTGGGTTGAGAGGCGAATATCTCGTATGCCG
1	AAAAGCTGGGTTGAGAGGCGAATCTCGTATGCCGTC
5	AAAAGCTGGGTTGAGAGGCGATATCTCGTATGCCGT
1	AAAAGCTGGGTTGAGAGGCGATCTCGTATGCCGTCT
1	AAAAGCTGGGTTGAGAGGCTCTCGGATGCCGTCTTC
1	AAAAGCTGGGTTGAGAGGCTCTCGTATGCCGCCTTC
3	AAAAGCTGGGTTGAGAGGCTCTCGTATGCCGTCTTC
1	AAAAGCTGGGTTGAGAGGGAAAAGATCTCGTATGCC
27	AAAAGCTGGGTTGAGAGGGAAAATCTCGTATGCCGT
2	AAAAGCTGGGTTGAGAGGGAAATATCTCGTATGCCG
4	AAAAGCTGGGTTGAGAGGGAAATCGTATGCCGTCTT
25	AAAAGCTGGGTTGAGAGGGAAATCTCGTATGCCGTC
1	AAAAGCTGGGTTGAGAGGGAAATTCGTATGCCGTCT
1	AAAAGCTGGGTTGAGAGGGAACATCTCGTATGCCGT
1	AAAAGCTGGGTTGAGAGGGAACTCGTATGCCGTCTT
5	AAAAGCTGGGTTGAGAGGGAAGAATCTCGTATGCCG
10	AAAAGCTGGGTTGAGAGGGAAGATCTCGTATGCCGT
1	AAAAGCTGGGTTGAGAGGGAATAAATCTCGTATGCC
1	AAAAGCTGGGTTGAGAGGGAATAGTATCTCGTATGC
16	AAAAGCTGGGTTGAGAGGGAATATCTCGTATGCCGT
1	AAAAGCTGGGTTGAGAGGGAATCGTATGCCGTCTTC
1	AAAAGCTGGGTTGAGAGGGAATCTCGAATGCCGTCT
67	AAAAGCTGGGTTGAGAGGGAATCTCGTATGCCGTCT
1	AAAAGCTGGGTTGAGAGGGACATCTCGTATGCCGTC
4	AAAAGCTGGGTTGAGAGGGACGATCTCGTATGCCGT
6	AAAAGCTGGGTTGAGAGGGACTCGTATGCCGTCTTC
3	AAAAGCTGGGTTGAGAGGGAGAAATCTCGTATGCCG
1	AAAAGCTGGGTTGAGAGGGAGAACATCTCGTATGCC
3	AAAAGCTGGGTTGAGAGGGAGAATATCTCGTATGCC
1	AAAAGCTGGGTTGAGAGGGAGAATATCTCGTATGGC
4	AAAAGCTGGGTTGAGAGGGAGAATCTCGTATGCCGT
1	AAAAGCTGGGTTGAGAGGGAGAATCTCGTCTGCTGT
1	AAAAGCTGGGTTGAGAGGGAGACATCTCGTATGCCG
1	AAAAGCTGGGTTGAGAGGGAGAGTATCTCGTATGCC
1	AAAAGCTGGGTTGAGAGGGAGCTTATCTCGTATGCC
3	AAAAGCTGGGTTGAGAGGGAGTATCTCGTATGCCGT
1	AAAAGCTGGGTTGAGAGGGAGTCTTTGGTTATCTAG
2	AAAAGCTGGGTTGAGAGGGAGTTATCTCGTATGCCG
1	AAAAGCTGGGTTGAGAGGGATAAATCTCGTATGCCG
1	AAAAGCTGGGTTGAGAGGGATAATCTCGTATGCCGT
2	AAAAGCTGGGTTGAGAGGGATACTCGTATGCCGTCT
1	AAAAGCTGGGTTGAGAGGGATAGATCTCGTATGCCG
1	AAAAGCTGGGTTGAGAGGGATATATCTCGTATGCCG
26	AAAAGCTGGGTTGAGAGGGATATCTCGTATGCCGTC
1	AAAAGCTGGGTTGAGAGGGATCCCGTATGCCGCCTT
2	AAAAGCTGGGTTGAGAGGGATCGCGTATGCCGTCTT
7	AAAAGCTGGGTTGAGAGGGATCGTATGCCGTCTTCT
1	AAAAGCTGGGTTGAGAGGGATCTCGTATGACGCCTT
2	AAAAGCTGGGTTGAGAGGGATCTCGTATGCCGCCTT
289	AAAAGCTGGGTTGAGAGGGATCTCGTATGCCGTCTT
1	AAAAGCTGGGTTGAGAGGGATCTCGTATGCCGTGTT
1	AAAAGCTGGGTTGAGAGGGATCTGGTATGCCGTATT
3	AAAAGCTGGGTTGAGAGGGATTATCTCGTATGCCGT
1	AAAAGCTGGGTTGAGAGGGATTCTCGTATGCCGTCT
5	AAAAGCTGGGTTGAGAGGGCAAAAAATCTCGTATGC
11	AAAAGCTGGGTTGAGAGGGCAAAAATCTCGTATGCC
1	AAAAGCTGGGTTGAGAGGGCAAAAGATATCTCGTAT
3	AAAAGCTGGGTTGAGAGGGCAAAATATCTCGTATGC
26	AAAAGCTGGGTTGAGAGGGCAAAATCTCGTATGCCG
5	AAAAGCTGGGTTGAGAGGGCAAACATCTCGTATGCC
2	AAAAGCTGGGTTGAGAGGGCAAAGATCTCGTATGCC
10	AAAAGCTGGGTTGAGAGGGCAAATATCTCGTATGCC
1	AAAAGCTGGGTTGAGAGGGCAAATCTCGTATGCCGG
165	AAAAGCTGGGTTGAGAGGGCAAATCTCGTATGCCGT
1	AAAAGCTGGGTTGAGAGGGCAAATCTCTCGTATGCC
1	AAAAGCTGGGTTGAGAGGGCAAATCTTCGTATGCCG
4	AAAAGCTGGGTTGAGAGGGCAAATTATCTCGTATGC
3	AAAAGCTGGGTTGAGAGGGCAACATCTCGTATGCCG
1	AAAAGCTGGGTTGAGAGGGCAACTCGTATGCCGCCT
8	AAAAGCTGGGTTGAGAGGGCAAGAATCTCGTATGCC
4	AAAAGCTGGGTTGAGAGGGCAAGATCTCGTATGCCG
1	AAAAGCTGGGTTGAGAGGGCAAGATGAGGTAGTAGA
1	AAAAGCTGGGTTGAGAGGGCAAGATTATCTCGTATG
3	AAAAGCTGGGTTGAGAGGGCAAGTATCTCGTATGCC
2	AAAAGCTGGGTTGAGAGGGCAATAATCTCGTATGCC
3	AAAAGCTGGGTTGAGAGGGCAATATATCTCGTATGC
49	AAAAGCTGGGTTGAGAGGGCAATATCTCGTATGCCG
1	AAAAGCTGGGTTGAGAGGGCAATATTATCTCGTATG
2	AAAAGCTGGGTTGAGAGGGCAATCGTATGCCGTCTT
2	AAAAGCTGGGTTGAGAGGGCAATCTCACACAGAAAT
105	AAAAGCTGGGTTGAGAGGGCAATCTCGTATGCCGTC
10	AAAAGCTGGGTTGAGAGGGCAATTATCTCGTATGCC
2	AAAAGCTGGGTTGAGAGGGCACAAAATCTCGTATGC
4	AAAAGCTGGGTTGAGAGGGCACAATATCTCGTATGC
1	AAAAGCTGGGTTGAGAGGGCACATCGTATGCCGTCT
3	AAAAGCTGGGTTGAGAGGGCACATCTCGTATGCCGT
1	AAAAGCTGGGTTGAGAGGGCACTCGTATGCCGTCTT
3	AAAAGCTGGGTTGAGAGGGCAGAAATCTCGTATGCC
7	AAAAGCTGGGTTGAGAGGGCAGAATCTCGTATGCCG
1	AAAAGCTGGGTTGAGAGGGCAGATCTCACTTTGTTG
7	AAAAGCTGGGTTGAGAGGGCAGATCTCGTATGCCGT
1	AAAAGCTGGGTTGAGAGGGCAGTAGATCTCGTATGC
1	AAAAGCTGGGTTGAGAGGGCAGTATCTCGTATGCCG
10	AAAAGCTGGGTTGAGAGGGCATAAATCTCGTATGCC
1	AAAAGCTGGGTTGAGAGGGCATAATATCTCGTATGC
5	AAAAGCTGGGTTGAGAGGGCATAATCTCGTATGCCG
2	AAAAGCTGGGTTGAGAGGGCATAGATCTCGTATGCC
7	AAAAGCTGGGTTGAGAGGGCATATATCTCGTATGCC
173	AAAAGCTGGGTTGAGAGGGCATATCTCGTATGCCGT
2	AAAAGCTGGGTTGAGAGGGCATATTCGTATGCCGTC
1	AAAAGCTGGGTTGAGAGGGCATATTTGGTTTGAGGT
2	AAAAGCTGGGTTGAGAGGGCATCGTATGCCGTCTTC
1	AAAAGCTGGGTTGAGAGGGCATCTCGCATGCCGCCT
2	AAAAGCTGGGTTGAGAGGGCATCTCGCATGCCGTCT
1	AAAAGCTGGGTTGAGAGGGCATCTCGCGTGCCGTCT
1	AAAAGCTGGGTTGAGAGGGCATCTCGTATCCCGTCT
861	AAAAGCTGGGTTGAGAGGGCATCTCGTATGCCGTCT
1	AAAAGCTGGGTTGAGAGGGCATCTCGTATGCCGTGT
1	AAAAGCTGGGTTGAGAGGGCATGAGGTAGGAGATTG
1	AAAAGCTGGGTTGAGAGGGCATGAGGTAGTAGATTG
1	AAAAGCTGGGTTGAGAGGGCATGATCTCGTATGCCG
2	AAAAGCTGGGTTGAGAGGGCATTAATCTCGTATGCC
5	AAAAGCTGGGTTGAGAGGGCATTAGATCTCGTATGC
1	AAAAGCTGGGTTGAGAGGGCATTATCTCGAATGCCG
14	AAAAGCTGGGTTGAGAGGGCATTATCTCGTATGCCG
2	AAAAGCTGGGTTGAGAGGGCATTCGTATGCCGTCTT
2	AAAAGCTGGGTTGAGAGGGCATTCTCGTATGCCGTC
1	AAAAGCTGGGTTGAGAGGGCATTGAGGTAGTAGTTT
1	AAAAGCTGGGTTGAGAGGGCATTTATCTCGCATGCC
4	AAAAGCTGGGTTGAGAGGGCATTTATCTCGTATGCC
1	AAAAGCTGGGTTGAGAGGGCCAAAAATCTCGTATGC
1	AAAAGCTGGGTTGAGAGGGCCAAAATCTCGTATGCC
3	AAAAGCTGGGTTGAGAGGGCCAAATCTCGTATGCCG
1	AAAAGCTGGGTTGAGAGGGCCAAGATCTCGTATGCC
2	AAAAGCTGGGTTGAGAGGGCCAATATCTCGTATGCC
4	AAAAGCTGGGTTGAGAGGGCCAATCTCGTATGCCGT
1	AAAAGCTGGGTTGAGAGGGCCAGTATCTCGTATGCC
2	AAAAGCTGGGTTGAGAGGGCCATATCTCGTATGCCG
1	AAAAGCTGGGTTGAGAGGGCGAAAAAAAAAAAAATC
1	AAAAGCTGGGTTGAGAGGGCGAAAAAAAAAAATCTC
2	AAAAGCTGGGTTGAGAGGGCGAAAAAAAATATCTCG
4	AAAAGCTGGGTTGAGAGGGCGAAAAAAAATCTCGTA
1	AAAAGCTGGGTTGAGAGGGCGAAAAAAATCTCGTAT
12	AAAAGCTGGGTTGAGAGGGCGAAAAAATCTCGTATG
1	AAAAGCTGGGTTGAGAGGGCGAAAAACATCTCGTAT
1	AAAAGCTGGGTTGAGAGGGCGAAAAACTCGTATGCC
1	AAAAGCTGGGTTGAGAGGGCGAAAAAGAATCTCGTA
1	AAAAGCTGGGTTGAGAGGGCGAAAAAGCTGGGTTGA
2	AAAAGCTGGGTTGAGAGGGCGAAAAAGTAAAAATAT
1	AAAAGCTGGGTTGAGAGGGCGAAAAATATCGTATGC
2	AAAAGCTGGGTTGAGAGGGCGAAAAATATCTCGTAT
1	AAAAGCTGGGTTGAGAGGGCGAAAAATCGTATGCCG
275	AAAAGCTGGGTTGAGAGGGCGAAAAATCTCGTATGC
2	AAAAGCTGGGTTGAGAGGGCGAAAACATCTCGTATG
1	AAAAGCTGGGTTGAGAGGGCGAAAACCTCGTATGCC
1	AAAAGCTGGGTTGAGAGGGCGAAAACTCGTATGCCG
1	AAAAGCTGGGTTGAGAGGGCGAAAAGAATATCTCGT
1	AAAAGCTGGGTTGAGAGGGCGAAAAGAATCTCGTAT
4	AAAAGCTGGGTTGAGAGGGCGAAAAGATCTCGTATG
1	AAAAGCTGGGTTGAGAGGGCGAAAAGTATCTCGTAT
1	AAAAGCTGGGTTGAGAGGGCGAAAATATCGCATGCC
31	AAAAGCTGGGTTGAGAGGGCGAAAATATCTCGTATG
11	AAAAGCTGGGTTGAGAGGGCGAAAATCGTATGCCGT
1	AAAAGCTGGGTTGAGAGGGCGAAAATCTCGAATGCC
3	AAAAGCTGGGTTGAGAGGGCGAAAATCTCGCATGCC
1	AAAAGCTGGGTTGAGAGGGCGAAAATCTCGTATGAC
2958	AAAAGCTGGGTTGAGAGGGCGAAAATCTCGTATGCC
6	AAAAGCTGGGTTGAGAGGGCGAAAATCTCGTATGCG
2	AAAAGCTGGGTTGAGAGGGCGAAAATCTCGTATGGC
1	AAAAGCTGGGTTGAGAGGGCGAAAATCTCGTATTCC
1	AAAAGCTGGGTTGAGAGGGCGAAAATGAAGCTTCAT
1	AAAAGCTGGGTTGAGAGGGCGAAAATTATCTCGTAT
1	AAAAGCTGGGTTGAGAGGGCGAAAATTCGAATGCCG
10	AAAAGCTGGGTTGAGAGGGCGAAAATTCGTATGCCG
1	AAAAGCTGGGTTGAGAGGGCGAAAATTTCGAATGCG
20	AAAAGCTGGGTTGAGAGGGCGAAACATCTCGTATGC
1	AAAAGCTGGGTTGAGAGGGCGAAACATTCAACGCTG
4	AAAAGCTGGGTTGAGAGGGCGAAACCTCGTATGCCG
14	AAAAGCTGGGTTGAGAGGGCGAAACTCGTATGCCGT
1	AAAAGCTGGGTTGAGAGGGCGAAACTCTCGTATGCT
2	AAAAGCTGGGTTGAGAGGGCGAAAGAAAAAATATCT
7	AAAAGCTGGGTTGAGAGGGCGAAAGAAATCTCGTAT
1	AAAAGCTGGGTTGAGAGGGCGAAAGAACTTTTTTAT
1	AAAAGCTGGGTTGAGAGGGCGAAAGAATAATAAATC
14	AAAAGCTGGGTTGAGAGGGCGAAAGAATCTCGTATG
2	AAAAGCTGGGTTGAGAGGGCGAAAGAATTCGTATGC
1	AAAAGCTGGGTTGAGAGGGCGAAAGACCTCGTATGC
1	AAAAGCTGGGTTGAGAGGGCGAAAGATAATCTCGTA
3	AAAAGCTGGGTTGAGAGGGCGAAAGATATCTCGTAT
42	AAAAGCTGGGTTGAGAGGGCGAAAGATCTCGTATGC
2	AAAAGCTGGGTTGAGAGGGCGAAAGCATCTCGTATG
1	AAAAGCTGGGTTGAGAGGGCGAAAGCTCGTATGCCG
1	AAAAGCTGGGTTGAGAGGGCGAAAGTATATCGTATG
23	AAAAGCTGGGTTGAGAGGGCGAAAGTATCTCGTATG
1	AAAAGCTGGGTTGAGAGGGCGAAAGTCTCGTATGCC
4	AAAAGCTGGGTTGAGAGGGCGAAATAAATCTCGTAT
5	AAAAGCTGGGTTGAGAGGGCGAAATAATCTCGTATG
1	AAAAGCTGGGTTGAGAGGGCGAAATAATTTCGTATG
3	AAAAGCTGGGTTGAGAGGGCGAAATATATCTCGTAT
5	AAAAGCTGGGTTGAGAGGGCGAAATATCGTATGCCG
1	AAAAGCTGGGTTGAGAGGGCGAAATATCTCGCATGC
1	AAAAGCTGGGTTGAGAGGGCGAAATATCTCGGATGC
706	AAAAGCTGGGTTGAGAGGGCGAAATATCTCGTATGC
1	AAAAGCTGGGTTGAGAGGGCGAAATATCTCGTATGG
2	AAAAGCTGGGTTGAGAGGGCGAAATATTCGTATGCC
1	AAAAGCTGGGTTGAGAGGGCGAAATCACGTATGCAG
1	AAAAGCTGGGTTGAGAGGGCGAAATCATCTCGTATG
1	AAAAGCTGGGTTGAGAGGGCGAAATCCCGTATGCCG
1	AAAAGCTGGGTTGAGAGGGCGAAATCCTCGTATGCC
1	AAAAGCTGGGTTGAGAGGGCGAAATCGCGTATGCCG
5	AAAAGCTGGGTTGAGAGGGCGAAATCGGCGCCCCCA
29	AAAAGCTGGGTTGAGAGGGCGAAATCGTATGCCGTC
1	AAAAGCTGGGTTGAGAGGGCGAAATCNNNNNTNNNG
5	AAAAGCTGGGTTGAGAGGGCGAAATCTAGTATGCCG
2	AAAAGCTGGGTTGAGAGGGCGAAATCTATCTCGTAT
2	AAAAGCTGGGTTGAGAGGGCGAAATCTATTCGTATG
3	AAAAGCTGGGTTGAGAGGGCGAAATCTCCCAACCCT
4	AAAAGCTGGGTTGAGAGGGCGAAATCTCGAATGCCG
3	AAAAGCTGGGTTGAGAGGGCGAAATCTCGCATGCCG
1	AAAAGCTGGGTTGAGAGGGCGAAATCTCGGATGCCG
1	AAAAGCTGGGTTGAGAGGGCGAAATCTCGTATCCCG
1	AAAAGCTGGGTTGAGAGGGCGAAATCTCGTATGACG
1	AAAAGCTGGGTTGAGAGGGCGAAATCTCGTATGCAG
7489	AAAAGCTGGGTTGAGAGGGCGAAATCTCGTATGCCG
5	AAAAGCTGGGTTGAGAGGGCGAAATCTCGTATGCGG
2	AAAAGCTGGGTTGAGAGGGCGAAATCTCGTATGGCG
4	AAAAGCTGGGTTGAGAGGGCGAAATCTCGTATGTCG
2	AAAAGCTGGGTTGAGAGGGCGAAATCTCGTCTGCCG
1	AAAAGCTGGGTTGAGAGGGCGAAATCTCTCGTATGC
1	AAAAGCTGGGTTGAGAGGGCGAAATCTCTTATGCCT
1	AAAAGCTGGGTTGAGAGGGCGAAATCTNGNNTGNCG
1	AAAAGCTGGGTTGAGAGGGCGAAATCTTCGATGGCG
2	AAAAGCTGGGTTGAGAGGGCGAAATGACACGATCAC
2	AAAAGCTGGGTTGAGAGGGCGAAATGAGGTAGTAGA
1	AAAAGCTGGGTTGAGAGGGCGAAATGAGGTAGTAGG
1	AAAAGCTGGGTTGAGAGGGCGAAATGTCGTATGCCG
2	AAAAGCTGGGTTGAGAGGGCGAAATTATCTCGTATG
3	AAAAGCTGGGTTGAGAGGGCGAAATTCATCTCGTAT
22	AAAAGCTGGGTTGAGAGGGCGAAATTCGTATGCCGT
6	AAAAGCTGGGTTGAGAGGGCGAAATTCTCGTATGCC
1	AAAAGCTGGGTTGAGAGGGCGAAATTCTGGATGGCG
1	AAAAGCTGGGTTGAGAGGGCGAAATTGTATAGTTAT
1	AAAAGCTGGGTTGAGAGGGCGAAATTTATATCTCGT
4	AAAAGCTGGGTTGAGAGGGCGAAATTTATCTCGTAT
2	AAAAGCTGGGTTGAGAGGGCGAAATTTCGTATGCCG
1	AAAAGCTGGGTTGAGAGGGCGAAATTTTTTTTATCT
1	AAAAGCTGGGTTGAGAGGGCGAACAAAGAATTCTCC
1	AAAAGCTGGGTTGAGAGGGCGAACAAAGTGCTCATA
4	AAAAGCTGGGTTGAGAGGGCGAACAAAGTGCTTACA
9	AAAAGCTGGGTTGAGAGGGCGAACAACGGAATCCCA
1	AAAAGCTGGGTTGAGAGGGCGAACATCGTATGCGGT
93	AAAAGCTGGGTTGAGAGGGCGAACATCTCGTATGCC
1	AAAAGCTGGGTTGAGAGGGCGAACATTCGTATGCCG
1	AAAAGCTGGGTTGAGAGGGCGAACCACCCTCCAAGC
1	AAAAGCTGGGTTGAGAGGGCGAACCTCACCCGGCCC
3	AAAAGCTGGGTTGAGAGGGCGAACCTCAGGTGATCG
1	AAAAGCTGGGTTGAGAGGGCGAACCTCAGGTGATTC
1	AAAAGCTGGGTTGAGAGGGCGAACCTCGTATGCCGC
9	AAAAGCTGGGTTGAGAGGGCGAACCTCGTATGCCGT
1	AAAAGCTGGGTTGAGAGGGCGAACGCATTATCTCGT
1	AAAAGCTGGGTTGAGAGGGCGAACTATCTCGTATGC
2	AAAAGCTGGGTTGAGAGGGCGAACTCCAGCCCCACA
38	AAAAGCTGGGTTGAGAGGGCGAACTCGTATGCCGTC
3	AAAAGCTGGGTTGAGAGGGCGAACTCTCCCCCTCGT
4	AAAAGCTGGGTTGAGAGGGCGAACTCTCGTATGCCG
1	AAAAGCTGGGTTGAGAGGGCGAAGAAAAAGAATATC
1	AAAAGCTGGGTTGAGAGGGCGAAGAAAAATTCTATC
1	AAAAGCTGGGTTGAGAGGGCGAAGAAAATCTCGTAT
4	AAAAGCTGGGTTGAGAGGGCGAAGAAATCTCGTATG
1	AAAAGCTGGGTTGAGAGGGCGAAGAAATGACACGAT
2	AAAAGCTGGGTTGAGAGGGCGAAGAACATCTCGTAT
1	AAAAGCTGGGTTGAGAGGGCGAAGAACCGCGGCGGT
1	AAAAGCTGGGTTGAGAGGGCGAAGAACGGCGGGGGG
1	AAAAGCTGGGTTGAGAGGGCGAAGAACTCGTATGCC
1	AAAAGCTGGGTTGAGAGGGCGAAGAAGAATCTCGTA
4	AAAAGCTGGGTTGAGAGGGCGAAGAATATCTCGTAT
1	AAAAGCTGGGTTGAGAGGGCGAAGAATCGTATGCCG
1	AAAAGCTGGGTTGAGAGGGCGAAGAATCTCGTATAC
289	AAAAGCTGGGTTGAGAGGGCGAAGAATCTCGTATGC
1	AAAAGCTGGGTTGAGAGGGCGAAGAATTCGTATGCC
1	AAAAGCTGGGTTGAGAGGGCGAAGACTATCTCGTAT
3	AAAAGCTGGGTTGAGAGGGCGAAGAGGTAGTAGGTT
1	AAAAGCTGGGTTGAGAGGGCGAAGAGGTCCCATCGT
2	AAAAGCTGGGTTGAGAGGGCGAAGATAATCTCGTAT
8	AAAAGCTGGGTTGAGAGGGCGAAGATATCTCGTATG
2	AAAAGCTGGGTTGAGAGGGCGAAGATCGTATGCCGT
1	AAAAGCTGGGTTGAGAGGGCGAAGATCTCGTAGGCC
534	AAAAGCTGGGTTGAGAGGGCGAAGATCTCGTATGCC
3	AAAAGCTGGGTTGAGAGGGCGAAGATCTCGTATGCG
10	AAAAGCTGGGTTGAGAGGGCGAAGATTCGTATGCCG
1	AAAAGCTGGGTTGAGAGGGCGAAGATTTCTCTCTCT
2	AAAAGCTGGGTTGAGAGGGCGAAGATTTTTTTATCT
13	AAAAGCTGGGTTGAGAGGGCGAAGCATCTCGTATGC
1	AAAAGCTGGGTTGAGAGGGCGAAGCCATTCTCCTCA
1	AAAAGCTGGGTTGAGAGGGCGAAGCTAATATGATAA
1	AAAAGCTGGGTTGAGAGGGCGAAGCTCGTATGACGT
1	AAAAGCTGGGTTGAGAGGGCGAAGCTCGTATGCAGT
3	AAAAGCTGGGTTGAGAGGGCGAAGCTCGTATGCCGT
3	AAAAGCTGGGTTGAGAGGGCGAAGGATCTCGTATGC
1	AAAAGCTGGGTTGAGAGGGCGAAGGCTCGTATGCCG
1	AAAAGCTGGGTTGAGAGGGCGAAGGGCTGTCTCATC
1	AAAAGCTGGGTTGAGAGGGCGAAGGTATCGTAATAA
1	AAAAGCTGGGTTGAGAGGGCGAAGGTCATATGAAGA
1	AAAAGCTGGGTTGAGAGGGCGAAGGTCGTATGCCGT
2	AAAAGCTGGGTTGAGAGGGCGAAGTAGATCTCGTAT
147	AAAAGCTGGGTTGAGAGGGCGAAGTATCTCGTATGC
1	AAAAGCTGGGTTGAGAGGGCGAAGTATCTCGTATTC
1	AAAAGCTGGGTTGAGAGGGCGAAGTATGTCGTATGC
2	AAAAGCTGGGTTGAGAGGGCGAAGTCGTATGCCGTC
1	AAAAGCTGGGTTGAGAGGGCGAAGTCTAGTCTATCG
2	AAAAGCTGGGTTGAGAGGGCGAAGTCTCACACAGAA
4	AAAAGCTGGGTTGAGAGGGCGAAGTCTCGTATGCCG
1	AAAAGCTGGGTTGAGAGGGCGAAGTCTCGTCTGCCA
1	AAAAGCTGGGTTGAGAGGGCGAAGTTAATCTCGTAT
4	AAAAGCTGGGTTGAGAGGGCGAAGTTATCTCGTATG
1	AAAAGCTGGGTTGAGAGGGCGAAGTTCGTATGCCGT
1	AAAAGCTGGGTTGAGAGGGCGAATAAAAAGTCAAGT
3	AAAAGCTGGGTTGAGAGGGCGAATAAAAGCAAAAAT
2	AAAAGCTGGGTTGAGAGGGCGAATAAAATCTCGTAT
10	AAAAGCTGGGTTGAGAGGGCGAATAAATCTCGTATG
1	AAAAGCTGGGTTGAGAGGGCGAATAACGCACGTCTG
1	AAAAGCTGGGTTGAGAGGGCGAATAAGAATCTCGTA
1	AAAAGCTGGGTTGAGAGGGCGAATAAGTTCTTTCGT
2	AAAAGCTGGGTTGAGAGGGCGAATAATATCTCGTAT
2	AAAAGCTGGGTTGAGAGGGCGAATAATCGTATGCCG
60	AAAAGCTGGGTTGAGAGGGCGAATAATCTCGTATGC
1	AAAAGCTGGGTTGAGAGGGCGAATAATGACACGATC
1	AAAAGCTGGGTTGAGAGGGCGAATACATCTCGTATG
1	AAAAGCTGGGTTGAGAGGGCGAATACCCTGTAGATC
2	AAAAGCTGGGTTGAGAGGGCGAATACCTCGTATGCC
21	AAAAGCTGGGTTGAGAGGGCGAATACTCGTATGCCG
4	AAAAGCTGGGTTGAGAGGGCGAATAGAATCTCGTAT
2	AAAAGCTGGGTTGAGAGGGCGAATAGATCTCGTATG
2	AAAAGCTGGGTTGAGAGGGCGAATAGCTCGTATGCC
2	AAAAGCTGGGTTGAGAGGGCGAATAGTTATCTCGTA
1	AAAAGCTGGGTTGAGAGGGCGAATATAATCTCGTAT
1	AAAAGCTGGGTTGAGAGGGCGAATATATCGTATGAC
5	AAAAGCTGGGTTGAGAGGGCGAATATATCGTATGCC
31	AAAAGCTGGGTTGAGAGGGCGAATATATCTCGTATG
1	AAAAGCTGGGTTGAGAGGGCGAATATATTCGTATGC
1	AAAAGCTGGGTTGAGAGGGCGAATATCCGTATGCTG
2	AAAAGCTGGGTTGAGAGGGCGAATATCGCGTATGCC
1	AAAAGCTGGGTTGAGAGGGCGAATATCGGAAGGCGG
31	AAAAGCTGGGTTGAGAGGGCGAATATCGTATGCCGT
1	AAAAGCTGGGTTGAGAGGGCGAATATCGTATGCGGT
1	AAAAGCTGGGTTGAGAGGGCGAATATCTAGTATGCC
1	AAAAGCTGGGTTGAGAGGGCGAATATCTCGAATGCC
2	AAAAGCTGGGTTGAGAGGGCGAATATCTCGAATGCG
5	AAAAGCTGGGTTGAGAGGGCGAATATCTCGCATGCC
2	AAAAGCTGGGTTGAGAGGGCGAATATCTCGGATGCC
1	AAAAGCTGGGTTGAGAGGGCGAATATCTCGTATCCC
2	AAAAGCTGGGTTGAGAGGGCGAATATCTCGTATGCA
6510	AAAAGCTGGGTTGAGAGGGCGAATATCTCGTATGCC
18	AAAAGCTGGGTTGAGAGGGCGAATATCTCGTATGCG
1	AAAAGCTGGGTTGAGAGGGCGAATATCTCGTATGCT
3	AAAAGCTGGGTTGAGAGGGCGAATATCTCGTATGGC
1	AAAAGCTGGGTTGAGAGGGCGAATATCTCGTATGTC
2	AAAAGCTGGGTTGAGAGGGCGAATATCTCGTCTGCC
1	AAAAGCTGGGTTGAGAGGGCGAATATCTNNNATNCC
2	AAAAGCTGGGTTGAGAGGGCGAATATCTTCGTATGC
1	AAAAGCTGGGTTGAGAGGGCGAATATCTTGTATGTC
3	AAAAGCTGGGTTGAGAGGGCGAATATGTCGTATGCC
7	AAAAGCTGGGTTGAGAGGGCGAATATTATCTCGTAT
1	AAAAGCTGGGTTGAGAGGGCGAATATTCGTATGCCC
27	AAAAGCTGGGTTGAGAGGGCGAATATTCGTATGCCG
4	AAAAGCTGGGTTGAGAGGGCGAATATTGCACTTGTC
1	AAAAGCTGGGTTGAGAGGGCGAATATTGGAATGCGG
7	AAAAGCTGGGTTGAGAGGGCGAATATTTCGTATGCC
1	AAAAGCTGGGTTGAGAGGGCGAATATTTTTTATCTC
4	AAAAGCTGGGTTGAGAGGGCGAATCAACGGAATCCC
1	AAAAGCTGGGTTGAGAGGGCGAATCACGTATGCCGT
1	AAAAGCTGGGTTGAGAGGGCGAATCATCTCGGATGC
11	AAAAGCTGGGTTGAGAGGGCGAATCATCTCGTATGC
1	AAAAGCTGGGTTGAGAGGGCGAATCCAGCGATCAAA
1	AAAAGCTGGGTTGAGAGGGCGAATCCGTCCGTGCCT
4	AAAAGCTGGGTTGAGAGGGCGAATCCTCGTATGCCG
1	AAAAGCTGGGTTGAGAGGGCGAATCGAATGCCGTCA
1	AAAAGCTGGGTTGAGAGGGCGAATCGCATGCCGCCT
2	AAAAGCTGGGTTGAGAGGGCGAATCGCGTATGCCGT
1	AAAAGCTGGGTTGAGAGGGCGAATCGGTTGCCGGCT
1	AAAAGCTGGGTTGAGAGGGCGAATCGTATGCCGGCT
72	AAAAGCTGGGTTGAGAGGGCGAATCGTATGCCGTCT
1	AAAAGCTGGGTTGAGAGGGCGAATCGTATTCCGCCT
1	AAAAGCTGGGTTGAGAGGGCGAATCTAATATGCCAT
1	AAAAGCTGGGTTGAGAGGGCGAATCTAATATGCCGA
1	AAAAGCTGGGTTGAGAGGGCGAATCTAGTACGCCGT
1	AAAAGCTGGGTTGAGAGGGCGAATCTAGTATGACAT
8	AAAAGCTGGGTTGAGAGGGCGAATCTAGTATGCCGT
1	AAAAGCTGGGTTGAGAGGGCGAATCTAGTCTGCAGT
3	AAAAGCTGGGTTGAGAGGGCGAATCTATCTCGTATG
1	AAAAGCTGGGTTGAGAGGGCGAATCTCATATATTAT
1	AAAAGCTGGGTTGAGAGGGCGAATCTCATATGCCAT
1	AAAAGCTGGGTTGAGAGGGCGAATCTCATATGCCGA
2	AAAAGCTGGGTTGAGAGGGCGAATCTCATATGCCGT
7	AAAAGCTGGGTTGAGAGGGCGAATCTCCCAACCCTT
1	AAAAGCTGGGTTGAGAGGGCGAATCTCCGAAGCCGT
1	AAAAGCTGGGTTGAGAGGGCGAATCTCCTATGCCGT
3	AAAAGCTGGGTTGAGAGGGCGAATCTCGAATGCCGT
2	AAAAGCTGGGTTGAGAGGGCGAATCTCGCATGCCGC
1	AAAAGCTGGGTTGAGAGGGCGAATCTCGCATGCTGT
2	AAAAGCTGGGTTGAGAGGGCGAATCTCGGATGCCGG
4	AAAAGCTGGGTTGAGAGGGCGAATCTCGGATGCCGT
1	AAAAGCTGGGTTGAGAGGGCGAATCTCGGATGGCGT
1	AAAAGCTGGGTTGAGAGGGCGAATCTCGGATTCCGT
1	AAAAGCTGGGTTGAGAGGGCGAATCTCGTAAGCCGG
2	AAAAGCTGGGTTGAGAGGGCGAATCTCGTAAGCCGT
1	AAAAGCTGGGTTGAGAGGGCGAATCTCGTAATCCGG
1	AAAAGCTGGGTTGAGAGGGCGAATCTCGTAATCCGT
3	AAAAGCTGGGTTGAGAGGGCGAATCTCGTACGCCGT
7	AAAAGCTGGGTTGAGAGGGCGAATCTCGTAGGCCGT
1	AAAAGCTGGGTTGAGAGGGCGAATCTCGTAGGCGGT
1	AAAAGCTGGGTTGAGAGGGCGAATCTCGTATACCGT
3	AAAAGCTGGGTTGAGAGGGCGAATCTCGTATCCCGT
1	AAAAGCTGGGTTGAGAGGGCGAATCTCGTATGACAC
1	AAAAGCTGGGTTGAGAGGGCGAATCTCGTATGACAT
11	AAAAGCTGGGTTGAGAGGGCGAATCTCGTATGACGT
1	AAAAGCTGGGTTGAGAGGGCGAATCTCGTATGCAGA
3	AAAAGCTGGGTTGAGAGGGCGAATCTCGTATGCAGT
1	AAAAGCTGGGTTGAGAGGGCGAATCTCGTATGCATT
1	AAAAGCTGGGTTGAGAGGGCGAATCTCGTATGCCAA
3	AAAAGCTGGGTTGAGAGGGCGAATCTCGTATGCCAT
1	AAAAGCTGGGTTGAGAGGGCGAATCTCGTATGCCCC
1	AAAAGCTGGGTTGAGAGGGCGAATCTCGTATGCCCG
1	AAAAGCTGGGTTGAGAGGGCGAATCTCGTATGCCCT
5	AAAAGCTGGGTTGAGAGGGCGAATCTCGTATGCCGA
22	AAAAGCTGGGTTGAGAGGGCGAATCTCGTATGCCGC
49	AAAAGCTGGGTTGAGAGGGCGAATCTCGTATGCCGG
28745	AAAAGCTGGGTTGAGAGGGCGAATCTCGTATGCCGT
1	AAAAGCTGGGTTGAGAGGGCGAATCTCGTATGCCTC
1	AAAAGCTGGGTTGAGAGGGCGAATCTCGTATGCCTT
7	AAAAGCTGGGTTGAGAGGGCGAATCTCGTATGCGGT
1	AAAAGCTGGGTTGAGAGGGCGAATCTCGTATGCNGT
1	AAAAGCTGGGTTGAGAGGGCGAATCTCGTATGCTGC
4	AAAAGCTGGGTTGAGAGGGCGAATCTCGTATGCTGT
1	AAAAGCTGGGTTGAGAGGGCGAATCTCGTATGGAGC
1	AAAAGCTGGGTTGAGAGGGCGAATCTCGTATGGCGG
5	AAAAGCTGGGTTGAGAGGGCGAATCTCGTATGGCGT
1	AAAAGCTGGGTTGAGAGGGCGAATCTCGTATGTCGT
1	AAAAGCTGGGTTGAGAGGGCGAATCTCGTATTCCGG
5	AAAAGCTGGGTTGAGAGGGCGAATCTCGTATTCCGT
1	AAAAGCTGGGTTGAGAGGGCGAATCTCGTCGGCCGC
2	AAAAGCTGGGTTGAGAGGGCGAATCTCGTCTGCCGA
12	AAAAGCTGGGTTGAGAGGGCGAATCTCGTCTGCCGT
1	AAAAGCTGGGTTGAGAGGGCGAATCTCGTCTGCCTT
1	AAAAGCTGGGTTGAGAGGGCGAATCTCGTGTGCCGT
1	AAAAGCTGGGTTGAGAGGGCGAATCTCGTNNGCNGT
1	AAAAGCTGGGTTGAGAGGGCGAATCTCNTNTGCCNT
1	AAAAGCTGGGTTGAGAGGGCGAATCTCTCGTATGCC
1	AAAAGCTGGGTTGAGAGGGCGAATCTCTTATGCCGT
1	AAAAGCTGGGTTGAGAGGGCGAATCTCTTATGCGGT
1	AAAAGCTGGGTTGAGAGGGCGAATCTCTTATGCTGT
1	AAAAGCTGGGTTGAGAGGGCGAATCTCTTATTGCGT
1	AAAAGCTGGGTTGAGAGGGCGAATCTGGGATGACGA
1	AAAAGCTGGGTTGAGAGGGCGAATCTNNNNNGCCNT
1	AAAAGCTGGGTTGAGAGGGCGAATCTNNNNNGCNNT
1	AAAAGCTGGGTTGAGAGGGCGAATCTTCGTATGCCG
1	AAAAGCTGGGTTGAGAGGGCGAATCTTGTAGGCTGT
1	AAAAGCTGGGTTGAGAGGGCGAATCTTGTATGCCGT
1	AAAAGCTGGGTTGAGAGGGCGAATCTTTCGTATGCC
3	AAAAGCTGGGTTGAGAGGGCGAATGAATCTCGTATG
1	AAAAGCTGGGTTGAGAGGGCGAATGAGGTAGGAGAT
2	AAAAGCTGGGTTGAGAGGGCGAATGAGGTAGTAAGT
2	AAAAGCTGGGTTGAGAGGGCGAATGAGGTAGTAGGT
1	AAAAGCTGGGTTGAGAGGGCGAATGATATCGTATGC
1	AAAAGCTGGGTTGAGAGGGCGAATGATCTCGTATGC
1	AAAAGCTGGGTTGAGAGGGCGAATGGCTCAGTTCAG
1	AAAAGCTGGGTTGAGAGGGCGAATGGGGGAGGAGGA
1	AAAAGCTGGGTTGAGAGGGCGAATGTAATATGCCAA
1	AAAAGCTGGGTTGAGAGGGCGAATGTAGTACGCCGT
1	AAAAGCTGGGTTGAGAGGGCGAATGTAGTATGACAA
1	AAAAGCTGGGTTGAGAGGGCGAATGTAGTATGACGT
1	AAAAGCTGGGTTGAGAGGGCGAATGTAGTATGCAGA
1	AAAAGCTGGGTTGAGAGGGCGAATGTAGTATGCCGA
1	AAAAGCTGGGTTGAGAGGGCGAATGTATCGCATGCA
1	AAAAGCTGGGTTGAGAGGGCGAATGTATCTCGTATG
1	AAAAGCTGGGTTGAGAGGGCGAATGTCGTACGAAGT
2	AAAAGCTGGGTTGAGAGGGCGAATGTCGTACGCCGT
1	AAAAGCTGGGTTGAGAGGGCGAATGTCGTATGACGT
1	AAAAGCTGGGTTGAGAGGGCGAATGTCGTATGCCAT
2	AAAAGCTGGGTTGAGAGGGCGAATGTCGTATGCCGT
1	AAAAGCTGGGTTGAGAGGGCGAATGTCTCGTATGCA
1	AAAAGCTGGGTTGAGAGGGCGAATGTCTCGTATGCC
2	AAAAGCTGGGTTGAGAGGGCGAATTAAAATCTCGTA
3	AAAAGCTGGGTTGAGAGGGCGAATTAATCTCGTATG
1	AAAAGCTGGGTTGAGAGGGCGAATTACCTCGTCTGC
2	AAAAGCTGGGTTGAGAGGGCGAATTATAATCTCGTA
1	AAAAGCTGGGTTGAGAGGGCGAATTATATCTCGTAT
1	AAAAGCTGGGTTGAGAGGGCGAATTATCGTATGCCG
1	AAAAGCTGGGTTGAGAGGGCGAATTATCTCGCATGC
298	AAAAGCTGGGTTGAGAGGGCGAATTATCTCGTATGC
2	AAAAGCTGGGTTGAGAGGGCGAATTATTCGTATGCC
1	AAAAGCTGGGTTGAGAGGGCGAATTATTGCACTCGT
1	AAAAGCTGGGTTGAGAGGGCGAATTATTTTCACTCT
1	AAAAGCTGGGTTGAGAGGGCGAATTCAAGTAATCCA
6	AAAAGCTGGGTTGAGAGGGCGAATTCATCTCGTATG
2	AAAAGCTGGGTTGAGAGGGCGAATTCATTTTTGTGA
1	AAAAGCTGGGTTGAGAGGGCGAATTCGCCCCGCTCC
76	AAAAGCTGGGTTGAGAGGGCGAATTCGTATGCCGTC
5	AAAAGCTGGGTTGAGAGGGCGAATTCTATCTCGTAT
4	AAAAGCTGGGTTGAGAGGGCGAATTCTCCCAACCCT
28	AAAAGCTGGGTTGAGAGGGCGAATTCTCGTATGCCG
1	AAAAGCTGGGTTGAGAGGGCGAATTCTCGTATGCGG
2	AAAAGCTGGGTTGAGAGGGCGAATTCTCTCGTATGC
1	AAAAGCTGGGTTGAGAGGGCGAATTCTCTTGGCTGT
1	AAAAGCTGGGTTGAGAGGGCGAATTGAGGTAGTAGA
1	AAAAGCTGGGTTGAGAGGGCGAATTGAGGTAGTAGG
1	AAAAGCTGGGTTGAGAGGGCGAATTGATCCTCCTCG
1	AAAAGCTGGGTTGAGAGGGCGAATTGTAAACATCCT
2	AAAAGCTGGGTTGAGAGGGCGAATTGTAGTCGCCGT
1	AAAAGCTGGGTTGAGAGGGCGAATTTAATCTCGTAT
1	AAAAGCTGGGTTGAGAGGGCGAATTTATCATATCTC
1	AAAAGCTGGGTTGAGAGGGCGAATTTATCTCGTAGG
24	AAAAGCTGGGTTGAGAGGGCGAATTTATCTCGTATG
1	AAAAGCTGGGTTGAGAGGGCGAATTTCACCACCTTC
10	AAAAGCTGGGTTGAGAGGGCGAATTTCATCTCGTAT
10	AAAAGCTGGGTTGAGAGGGCGAATTTCGTATGCCGT
1	AAAAGCTGGGTTGAGAGGGCGAATTTCGTTTTTTAT
1	AAAAGCTGGGTTGAGAGGGCGAATTTCTATCTCGTA
4	AAAAGCTGGGTTGAGAGGGCGAATTTCTCGTATGCC
1	AAAAGCTGGGTTGAGAGGGCGAATTTCTTCTGCCCT
1	AAAAGCTGGGTTGAGAGGGCGAATTTGGCAATGGTA
2	AAAAGCTGGGTTGAGAGGGCGAATTTTATATCTCGT
5	AAAAGCTGGGTTGAGAGGGCGAATTTTATCTCGTAT
2	AAAAGCTGGGTTGAGAGGGCGAATTTTATTCTTTAT
1	AAAAGCTGGGTTGAGAGGGCGAATTTTCGAATGCGG
1	AAAAGCTGGGTTGAGAGGGCGAATTTTCTATCTCGT
1	AAAAGCTGGGTTGAGAGGGCGAATTTTGGTATGGAA
2	AAAAGCTGGGTTGAGAGGGCGAATTTTTATCTCGTA
2	AAAAGCTGGGTTGAGAGGGCGAATTTTTTATCTCGT
2	AAAAGCTGGGTTGAGAGGGCGAATTTTTTTTATCTC
4	AAAAGCTGGGTTGAGAGGGCGACAAAGTGCTTACAG
1	AAAAGCTGGGTTGAGAGGGCGACAACCCCAACCTCT
12	AAAAGCTGGGTTGAGAGGGCGACAACGGAATCCCAA
1	AAAAGCTGGGTTGAGAGGGCGACAATCTCGCATGCC
1	AAAAGCTGGGTTGAGAGGGCGACAATCTCGCATGCT
1	AAAAGCTGGGTTGAGAGGGCGACAATCTCGTACGCC
29	AAAAGCTGGGTTGAGAGGGCGACAATCTCGTATGCC
1	AAAAGCTGGGTTGAGAGGGCGACAATTTCGTATGCC
2	AAAAGCTGGGTTGAGAGGGCGACACTATCCTCCCCA
1	AAAAGCTGGGTTGAGAGGGCGACATACTCGTATGCC
13	AAAAGCTGGGTTGAGAGGGCGACATATCTCGTATGC
1	AAAAGCTGGGTTGAGAGGGCGACATCGTATGCCGTC
2	AAAAGCTGGGTTGAGAGGGCGACATCTCGCATGCCG
279	AAAAGCTGGGTTGAGAGGGCGACATCTCGTATGCCG
2	AAAAGCTGGGTTGAGAGGGCGACATCTCGTATGTCG
2	AAAAGCTGGGTTGAGAGGGCGACATTAAAATCTCGT
1	AAAAGCTGGGTTGAGAGGGCGACATTCGTATGCCGT
1	AAAAGCTGGGTTGAGAGGGCGACCAACGGAATCCCA
1	AAAAGCTGGGTTGAGAGGGCGACCATCTCGAATGCC
4	AAAAGCTGGGTTGAGAGGGCGACCTCGTATGCCGTC
6	AAAAGCTGGGTTGAGAGGGCGACGAATCTCGTATGC
1	AAAAGCTGGGTTGAGAGGGCGACGATCTCGTATGCC
1	AAAAGCTGGGTTGAGAGGGCGACGCGCGTCCCCCGA
1	AAAAGCTGGGTTGAGAGGGCGACGCTCGTATGCCGT
3	AAAAGCTGGGTTGAGAGGGCGACGTATCTCGTATGC
1	AAAAGCTGGGTTGAGAGGGCGACTATCGCGTATGCC
1	AAAAGCTGGGTTGAGAGGGCGACTATCGGATGCCGG
62	AAAAGCTGGGTTGAGAGGGCGACTATCTCGTATGCC
1	AAAAGCTGGGTTGAGAGGGCGACTATCTCGTATGCG
1	AAAAGCTGGGTTGAGAGGGCGACTATGATCTCGTAT
25	AAAAGCTGGGTTGAGAGGGCGACTCGTATGCCGTCT
1	AAAAGCTGGGTTGAGAGGGCGACTCTCGGAAGCCGT
3	AAAAGCTGGGTTGAGAGGGCGACTCTCGGATGCCGG
1	AAAAGCTGGGTTGAGAGGGCGACTCTCGGCTGCCGT
1	AAAAGCTGGGTTGAGAGGGCGACTCTCGTAAGCCGT
2	AAAAGCTGGGTTGAGAGGGCGACTCTCGTATGCCGC
48	AAAAGCTGGGTTGAGAGGGCGACTCTCGTATGCCGT
2	AAAAGCTGGGTTGAGAGGGCGACTCTCGTATGCTGT
1	AAAAGCTGGGTTGAGAGGGCGACTCTCGTATTCCGT
1	AAAAGCTGGGTTGAGAGGGCGACTGAGGTAGTAGGT
1	AAAAGCTGGGTTGAGAGGGCGACTGTGGCCTGCGGT
2	AAAAGCTGGGTTGAGAGGGCGACTTATCTCGTATGC
1	AAAAGCTGGGTTGAGAGGGCGACTTTGACCATAATC
1	AAAAGCTGGGTTGAGAGGGCGAGAAAAATCTCGTAT
1	AAAAGCTGGGTTGAGAGGGCGAGAAAATCTCGTATG
12	AAAAGCTGGGTTGAGAGGGCGAGAAATCTCGTATGC
3	AAAAGCTGGGTTGAGAGGGCGAGAACCTCGTATGCC
5	AAAAGCTGGGTTGAGAGGGCGAGAACTCGTATGCCG
1	AAAAGCTGGGTTGAGAGGGCGAGAAGATCTCGTATG
5	AAAAGCTGGGTTGAGAGGGCGAGAATATCTCGTATG
2	AAAAGCTGGGTTGAGAGGGCGAGAATCGTATGCCGT
2	AAAAGCTGGGTTGAGAGGGCGAGAATCTCGAATGCC
726	AAAAGCTGGGTTGAGAGGGCGAGAATCTCGTATGCC
1	AAAAGCTGGGTTGAGAGGGCGAGAATCTTCGTATGC
3	AAAAGCTGGGTTGAGAGGGCGAGAATTCGTATGCCG
1	AAAAGCTGGGTTGAGAGGGCGAGACTCGTATGCCGT
1	AAAAGCTGGGTTGAGAGGGCGAGACTCTCGTATGCC
2	AAAAGCTGGGTTGAGAGGGCGAGACTCTCTTCTCTC
1	AAAAGCTGGGTTGAGAGGGCGAGAGCTCGCATGCCG
2	AAAAGCTGGGTTGAGAGGGCGAGAGGGGCCCGGGGC
1	AAAAGCTGGGTTGAGAGGGCGAGAGGGGTAGGGGCC
2	AAAAGCTGGGTTGAGAGGGCGAGATAATCTCGTATG
1	AAAAGCTGGGTTGAGAGGGCGAGATATATCTCGTAT
33	AAAAGCTGGGTTGAGAGGGCGAGATATCTCGTATGC
1	AAAAGCTGGGTTGAGAGGGCGAGATCGGTATCCGGC
1	AAAAGCTGGGTTGAGAGGGCGAGATCTCCTATGCAG
462	AAAAGCTGGGTTGAGAGGGCGAGATCTCGTATGCCG
1	AAAAGCTGGGTTGAGAGGGCGAGATCTCGTATGGCG
4	AAAAGCTGGGTTGAGAGGGCGAGATTATCTCGTATG
1	AAAAGCTGGGTTGAGAGGGCGAGATTCCTCGTATGC
1	AAAAGCTGGGTTGAGAGGGCGAGATTTCGTATGCCG
1	AAAAGCTGGGTTGAGAGGGCGAGATTTTTTATCTCG
1	AAAAGCTGGGTTGAGAGGGCGAGCAATCTCGTATGC
1	AAAAGCTGGGTTGAGAGGGCGAGCACCTCGTATGCC
1	AAAAGCTGGGTTGAGAGGGCGAGCATATCTCGTATG
1	AAAAGCTGGGTTGAGAGGGCGAGCATCTCGAATGCG
57	AAAAGCTGGGTTGAGAGGGCGAGCATCTCGTATGCC
2	AAAAGCTGGGTTGAGAGGGCGAGCCTCGTATGCCGT
1	AAAAGCTGGGTTGAGAGGGCGAGCTATATCTCGTAT
2	AAAAGCTGGGTTGAGAGGGCGAGCTATCTCGTATGC
1	AAAAGCTGGGTTGAGAGGGCGAGCTGTTGTCGTTGT
1	AAAAGCTGGGTTGAGAGGGCGAGGACTCGTATGCCG
3	AAAAGCTGGGTTGAGAGGGCGAGGATCTCGTATGCC
2	AAAAGCTGGGTTGAGAGGGCGAGGTAGTAGATTGTA
2	AAAAGCTGGGTTGAGAGGGCGAGGTATTATCTCGTA
1	AAAAGCTGGGTTGAGAGGGCGAGTAGGTATCTCGTA
3	AAAAGCTGGGTTGAGAGGGCGAGTAGTGTTTCCTAC
1	AAAAGCTGGGTTGAGAGGGCGAGTAGTTATCTCGTA
1	AAAAGCTGGGTTGAGAGGGCGAGTATATCGTATGCC
3	AAAAGCTGGGTTGAGAGGGCGAGTATATCTCGTATG
1	AAAAGCTGGGTTGAGAGGGCGAGTATCGCGTATGCC
1	AAAAGCTGGGTTGAGAGGGCGAGTATCGTATGCCGT
1	AAAAGCTGGGTTGAGAGGGCGAGTATCTCGAATGCC
1	AAAAGCTGGGTTGAGAGGGCGAGTATCTCGAATGCG
1	AAAAGCTGGGTTGAGAGGGCGAGTATCTCGTACGCC
1416	AAAAGCTGGGTTGAGAGGGCGAGTATCTCGTATGCC
3	AAAAGCTGGGTTGAGAGGGCGAGTATCTCGTATGCG
1	AAAAGCTGGGTTGAGAGGGCGAGTATCTCGTATGCT
3	AAAAGCTGGGTTGAGAGGGCGAGTATCTCGTATGGC
1	AAAAGCTGGGTTGAGAGGGCGAGTATCTCGTATTCC
1	AAAAGCTGGGTTGAGAGGGCGAGTATCTCGTCTGCC
4	AAAAGCTGGGTTGAGAGGGCGAGTCGTATGCCGTCT
7	AAAAGCTGGGTTGAGAGGGCGAGTCTCGTATGCCGT
1	AAAAGCTGGGTTGAGAGGGCGAGTCTCTCTCTCGTA
1	AAAAGCTGGGTTGAGAGGGCGAGTCTCTCTGTGTCT
1	AAAAGCTGGGTTGAGAGGGCGAGTGATCTCGTATGC
1	AAAAGCTGGGTTGAGAGGGCGAGTTAATCTCGTATG
1	AAAAGCTGGGTTGAGAGGGCGAGTTATATCTCGTAT
13	AAAAGCTGGGTTGAGAGGGCGAGTTATCTCGTATGC
2	AAAAGCTGGGTTGAGAGGGCGAGTTATTCGTATGCC
3	AAAAGCTGGGTTGAGAGGGCGAGTTCATCTCGTATG
[truncated: 388,758 more rows]
