# Supplementary material for: Comprehensive RNA dataset of AGO2 associated RNAs in Jurkat cells following miR-21 over-expression
Source: Data Brief. 2016 Feb 24;7:604–6. doi: 10.1016/j.dib.2016.02.041 (PMC4802421; doi:10.1016/j.dib.2016.02.041)
Supplement: Supplementary file 2 — Supplementary material [file mmc2.zip › Ctrl_AGO2_bound_sRNA.read.counts]

1537	AAAAAAAAAAAAAAAAAAAAAAAAAAAAAAAAAAAA
1	AAAAAAAAAAAAAAAAAAAAAAAAAAAAAAAAAAAC
2	AAAAAAAAAAAAAAAAAAAAAAAAAAAAAAAAAAAG
51	AAAAAAAAAAAAAAAAAAAAAAAAAAAAAAAAAAAT
1	AAAAAAAAAAAAAAAAAAAAAAAAAAAAAAAAAACA
3	AAAAAAAAAAAAAAAAAAAAAAAAAAAAAAAAAACC
1	AAAAAAAAAAAAAAAAAAAAAAAAAAAAAAAAAACG
1	AAAAAAAAAAAAAAAAAAAAAAAAAAAAAAAAAACT
10	AAAAAAAAAAAAAAAAAAAAAAAAAAAAAAAAAAGT
4	AAAAAAAAAAAAAAAAAAAAAAAAAAAAAAAAAATA
11	AAAAAAAAAAAAAAAAAAAAAAAAAAAAAAAAAATC
35	AAAAAAAAAAAAAAAAAAAAAAAAAAAAAAAAAATT
5	AAAAAAAAAAAAAAAAAAAAAAAAAAAAAAAAACAA
2	AAAAAAAAAAAAAAAAAAAAAAAAAAAAAAAAACCA
1	AAAAAAAAAAAAAAAAAAAAAAAAAAAAAAAAACCC
3	AAAAAAAAAAAAAAAAAAAAAAAAAAAAAAAAACCG
5	AAAAAAAAAAAAAAAAAAAAAAAAAAAAAAAAACCT
1	AAAAAAAAAAAAAAAAAAAAAAAAAAAAAAAAACGA
7	AAAAAAAAAAAAAAAAAAAAAAAAAAAAAAAAACGT
1	AAAAAAAAAAAAAAAAAAAAAAAAAAAAAAAAACTA
2	AAAAAAAAAAAAAAAAAAAAAAAAAAAAAAAAACTC
10	AAAAAAAAAAAAAAAAAAAAAAAAAAAAAAAAACTT
1	AAAAAAAAAAAAAAAAAAAAAAAAAAAAAAAAATAA
7	AAAAAAAAAAAAAAAAAAAAAAAAAAAAAAAAATCC
1	AAAAAAAAAAAAAAAAAAAAAAAAAAAAAAAAATCG
12	AAAAAAAAAAAAAAAAAAAAAAAAAAAAAAAAATCT
2	AAAAAAAAAAAAAAAAAAAAAAAAAAAAAAAAATGT
6	AAAAAAAAAAAAAAAAAAAAAAAAAAAAAAAAATTC
24	AAAAAAAAAAAAAAAAAAAAAAAAAAAAAAAAATTT
4	AAAAAAAAAAAAAAAAAAAAAAAAAAAAAAAACAAA
1	AAAAAAAAAAAAAAAAAAAAAAAAAAAAAAAACCAT
2	AAAAAAAAAAAAAAAAAAAAAAAAAAAAAAAACCCT
12	AAAAAAAAAAAAAAAAAAAAAAAAAAAAAAAACCGT
1	AAAAAAAAAAAAAAAAAAAAAAAAAAAAAAAACCTT
1	AAAAAAAAAAAAAAAAAAAAAAAAAAAAAAAACGTC
1	AAAAAAAAAAAAAAAAAAAAAAAAAAAAAAAACTTG
1	AAAAAAAAAAAAAAAAAAAAAAAAAAAAAAAACTTT
2	AAAAAAAAAAAAAAAAAAAAAAAAAAAAAAAATCCC
3	AAAAAAAAAAAAAAAAAAAAAAAAAAAAAAAATCCG
1	AAAAAAAAAAAAAAAAAAAAAAAAAAAAAAAATCCT
1	AAAAAAAAAAAAAAAAAAAAAAAAAAAAAAAATCGT
6	AAAAAAAAAAAAAAAAAAAAAAAAAAAAAAAATCTC
6	AAAAAAAAAAAAAAAAAAAAAAAAAAAAAAAATCTG
10	AAAAAAAAAAAAAAAAAAAAAAAAAAAAAAAATCTT
1	AAAAAAAAAAAAAAAAAAAAAAAAAAAAAAAATGCG
1	AAAAAAAAAAAAAAAAAAAAAAAAAAAAAAAATTCA
3	AAAAAAAAAAAAAAAAAAAAAAAAAAAAAAAATTCC
2	AAAAAAAAAAAAAAAAAAAAAAAAAAAAAAAATTCG
2	AAAAAAAAAAAAAAAAAAAAAAAAAAAAAAAATTCT
5	AAAAAAAAAAAAAAAAAAAAAAAAAAAAAAAATTTC
3	AAAAAAAAAAAAAAAAAAAAAAAAAAAAAAAATTTG
3	AAAAAAAAAAAAAAAAAAAAAAAAAAAAAAAATTTT
1	AAAAAAAAAAAAAAAAAAAAAAAAAAAAAAACACTT
1	AAAAAAAAAAAAAAAAAAAAAAAAAAAAAAACATCT
1	AAAAAAAAAAAAAAAAAAAAAAAAAAAAAAACCCGG
1	AAAAAAAAAAAAAAAAAAAAAAAAAAAAAAACCCTT
1	AAAAAAAAAAAAAAAAAAAAAAAAAAAAAAACCGTC
1	AAAAAAAAAAAAAAAAAAAAAAAAAAAAAAACTTCC
1	AAAAAAAAAAAAAAAAAAAAAAAAAAAAAAACTTGA
1	AAAAAAAAAAAAAAAAAAAAAAAAAAAAAAACTTTA
1	AAAAAAAAAAAAAAAAAAAAAAAAAAAAAAAGGGGA
1	AAAAAAAAAAAAAAAAAAAAAAAAAAAAAAATACCG
2	AAAAAAAAAAAAAAAAAAAAAAAAAAAAAAATACTT
1	AAAAAAAAAAAAAAAAAAAAAAAAAAAAAAATATCG
1	AAAAAAAAAAAAAAAAAAAAAAAAAAAAAAATCCCT
3	AAAAAAAAAAAAAAAAAAAAAAAAAAAAAAATCCGG
4	AAAAAAAAAAAAAAAAAAAAAAAAAAAAAAATCCGT
6	AAAAAAAAAAAAAAAAAAAAAAAAAAAAAAATCTCG
4	AAAAAAAAAAAAAAAAAAAAAAAAAAAAAAATCTCT
1	AAAAAAAAAAAAAAAAAAAAAAAAAAAAAAATCTTG
1	AAAAAAAAAAAAAAAAAAAAAAAAAAAAAAATGCCG
1	AAAAAAAAAAAAAAAAAAAAAAAAAAAAAAATGCGG
1	AAAAAAAAAAAAAAAAAAAAAAAAAAAAAAATGTTT
1	AAAAAAAAAAAAAAAAAAAAAAAAAAAAAAATTATG
8	AAAAAAAAAAAAAAAAAAAAAAAAAAAAAAATTCCG
1	AAAAAAAAAAAAAAAAAAAAAAAAAAAAAAATTCCT
3	AAAAAAAAAAAAAAAAAAAAAAAAAAAAAAATTCGG
1	AAAAAAAAAAAAAAAAAAAAAAAAAAAAAAATTCGT
1	AAAAAAAAAAAAAAAAAAAAAAAAAAAAAAATTCTG
2	AAAAAAAAAAAAAAAAAAAAAAAAAAAAAAATTTCG
2	AAAAAAAAAAAAAAAAAAAAAAAAAAAAAAATTTCT
2	AAAAAAAAAAAAAAAAAAAAAAAAAAAAAAATTTGA
2	AAAAAAAAAAAAAAAAAAAAAAAAAAAAAAATTTGT
1	AAAAAAAAAAAAAAAAAAAAAAAAAAAAAAATTTTA
4	AAAAAAAAAAAAAAAAAAAAAAAAAAAAAAATTTTG
1	AAAAAAAAAAAAAAAAAAAAAAAAAAAAAAATTTTT
1	AAAAAAAAAAAAAAAAAAAAAAAAAAAAAACAAAAA
1	AAAAAAAAAAAAAAAAAAAAAAAAAAAAAACAAGAA
1	AAAAAAAAAAAAAAAAAAAAAAAAAAAAAACCCGGT
1	AAAAAAAAAAAAAAAAAAAAAAAAAAAAAACCCTCA
1	AAAAAAAAAAAAAAAAAAAAAAAAAAAAAACCCTCT
1	AAAAAAAAAAAAAAAAAAAAAAAAAAAAAACCTTGT
1	AAAAAAAAAAAAAAAAAAAAAAAAAAAAAACGAAGG
1	AAAAAAAAAAAAAAAAAAAAAAAAAAAAAACTTATA
3	AAAAAAAAAAAAAAAAAAAAAAAAAAAAAATAACGT
1	AAAAAAAAAAAAAAAAAAAAAAAAAAAAAATACCGT
1	AAAAAAAAAAAAAAAAAAAAAAAAAAAAAATATCGT
1	AAAAAAAAAAAAAAAAAAAAAAAAAAAAAATATGCT
2	AAAAAAAAAAAAAAAAAAAAAAAAAAAAAATCCCGA
9	AAAAAAAAAAAAAAAAAAAAAAAAAAAAAATCCCGT
1	AAAAAAAAAAAAAAAAAAAAAAAAAAAAAATCCCTA
2	AAAAAAAAAAAAAAAAAAAAAAAAAAAAAATCCCTT
1	AAAAAAAAAAAAAAAAAAAAAAAAAAAAAATCCGGA
3	AAAAAAAAAAAAAAAAAAAAAAAAAAAAAATCCGGT
1	AAAAAAAAAAAAAAAAAAAAAAAAAAAAAATCCGTA
1	AAAAAAAAAAAAAAAAAAAAAAAAAAAAAATCCGTT
1	AAAAAAAAAAAAAAAAAAAAAAAAAAAAAATCCTAT
1	AAAAAAAAAAAAAAAAAAAAAAAAAAAAAATCCTGT
1	AAAAAAAAAAAAAAAAAAAAAAAAAAAAAATCGGTT
1	AAAAAAAAAAAAAAAAAAAAAAAAAAAAAATCTCCT
1	AAAAAAAAAAAAAAAAAAAAAAAAAAAAAATCTCGG
13	AAAAAAAAAAAAAAAAAAAAAAAAAAAAAATCTCGT
2	AAAAAAAAAAAAAAAAAAAAAAAAAAAAAATCTCTT
1	AAAAAAAAAAAAAAAAAAAAAAAAAAAAAATCTGGT
1	AAAAAAAAAAAAAAAAAAAAAAAAAAAAAATCTTGT
1	AAAAAAAAAAAAAAAAAAAAAAAAAAAAAATGACGT
1	AAAAAAAAAAAAAAAAAAAAAAAAAAAAAATGCCGT
1	AAAAAAAAAAAAAAAAAAAAAAAAAAAAAATTATGT
1	AAAAAAAAAAAAAAAAAAAAAAAAAAAAAATTCCCT
2	AAAAAAAAAAAAAAAAAAAAAAAAAAAAAATTCCGG
10	AAAAAAAAAAAAAAAAAAAAAAAAAAAAAATTCCGT
1	AAAAAAAAAAAAAAAAAAAAAAAAAAAAAATTCCTT
1	AAAAAAAAAAAAAAAAAAAAAAAAAAAAAATTCGGA
1	AAAAAAAAAAAAAAAAAAAAAAAAAAAAAATTCGTA
3	AAAAAAAAAAAAAAAAAAAAAAAAAAAAAATTCGTT
1	AAAAAAAAAAAAAAAAAAAAAAAAAAAAAATTCTGT
6	AAAAAAAAAAAAAAAAAAAAAAAAAAAAAATTTCGT
2	AAAAAAAAAAAAAAAAAAAAAAAAAAAAAATTTCTT
1	AAAAAAAAAAAAAAAAAAAAAAAAAAAAAATTTGGA
1	AAAAAAAAAAAAAAAAAAAAAAAAAAAAAATTTGTT
1	AAAAAAAAAAAAAAAAAAAAAAAAAAAAAATTTTGA
1	AAAAAAAAAAAAAAAAAAAAAAAAAAAAACAAAAAT
1	AAAAAAAAAAAAAAAAAAAAAAAAAAAAACCCATAT
1	AAAAAAAAAAAAAAAAAAAAAAAAAAAAACCCGTAT
1	AAAAAAAAAAAAAAAAAAAAAAAAAAAAACCTCGTA
2	AAAAAAAAAAAAAAAAAAAAAAAAAAAAACCTCGTT
1	AAAAAAAAAAAAAAAAAAAAAAAAAAAAACTCATTA
1	AAAAAAAAAAAAAAAAAAAAAAAAAAAAACTCCTAG
1	AAAAAAAAAAAAAAAAAAAAAAAAAAAAACTCGTAG
1	AAAAAAAAAAAAAAAAAAAAAAAAAAAAACTCTTTT
1	AAAAAAAAAAAAAAAAAAAAAAAAAAAAACTTCGAA
1	AAAAAAAAAAAAAAAAAAAAAAAAAAAAAGAAATCC
1	AAAAAAAAAAAAAAAAAAAAAAAAAAAAAGGGCTTA
1	AAAAAAAAAAAAAAAAAAAAAAAAAAAAAGGGGGGG
1	AAAAAAAAAAAAAAAAAAAAAAAAAAAAAGTATGTC
1	AAAAAAAAAAAAAAAAAAAAAAAAAAAAAGTTTTCG
1	AAAAAAAAAAAAAAAAAAAAAAAAAAAAATAAAAAA
2	AAAAAAAAAAAAAAAAAAAAAAAAAAAAATATGCCG
1	AAAAAAAAAAAAAAAAAAAAAAAAAAAAATATTCCG
1	AAAAAAAAAAAAAAAAAAAAAAAAAAAAATATTCGT
1	AAAAAAAAAAAAAAAAAAAAAAAAAAAAATATTCTG
5	AAAAAAAAAAAAAAAAAAAAAAAAAAAAATCCCGTA
1	AAAAAAAAAAAAAAAAAAAAAAAAAAAAATCCCGTT
1	AAAAAAAAAAAAAAAAAAAAAAAAAAAAATCCGTAT
1	AAAAAAAAAAAAAAAAAAAAAAAAAAAAATCCGTTT
1	AAAAAAAAAAAAAAAAAAAAAAAAAAAAATCCTGTT
1	AAAAAAAAAAAAAAAAAAAAAAAAAAAAATCCTTTG
1	AAAAAAAAAAAAAAAAAAAAAAAAAAAAATCGCGTC
1	AAAAAAAAAAAAAAAAAAAAAAAAAAAAATCTATTT
2	AAAAAAAAAAAAAAAAAAAAAAAAAAAAATCTCGAA
6	AAAAAAAAAAAAAAAAAAAAAAAAAAAAATCTCGTA
1	AAAAAAAAAAAAAAAAAAAAAAAAAAAAATCTCGTG
1	AAAAAAAAAAAAAAAAAAAAAAAAAAAAATCTGGTA
1	AAAAAAAAAAAAAAAAAAAAAAAAAAAAATCTGGTG
1	AAAAAAAAAAAAAAAAAAAAAAAAAAAAATCTTATA
1	AAAAAAAAAAAAAAAAAAAAAAAAAAAAATCTTGTA
1	AAAAAAAAAAAAAAAAAAAAAAAAAAAAATTAAAAA
1	AAAAAAAAAAAAAAAAAAAAAAAAAAAAATTCAGTT
1	AAAAAAAAAAAAAAAAAAAAAAAAAAAAATTCATAG
2	AAAAAAAAAAAAAAAAAAAAAAAAAAAAATTCCGTA
5	AAAAAAAAAAAAAAAAAAAAAAAAAAAAATTCCGTT
1	AAAAAAAAAAAAAAAAAAAAAAAAAAAAATTCCTAT
1	AAAAAAAAAAAAAAAAAAAAAAAAAAAAATTCCTTT
1	AAAAAAAAAAAAAAAAAAAAAAAAAAAAATTCGGTT
1	AAAAAAAAAAAAAAAAAAAAAAAAAAAAATTCGTAT
1	AAAAAAAAAAAAAAAAAAAAAAAAAAAAATTCTCGA
1	AAAAAAAAAAAAAAAAAAAAAAAAAAAAATTCTGGT
1	AAAAAAAAAAAAAAAAAAAAAAAAAAAAATTTAGTA
1	AAAAAAAAAAAAAAAAAAAAAAAAAAAAATTTCCGA
2	AAAAAAAAAAAAAAAAAAAAAAAAAAAAATTTCCTA
1	AAAAAAAAAAAAAAAAAAAAAAAAAAAAATTTCGGT
4	AAAAAAAAAAAAAAAAAAAAAAAAAAAAATTTCGTA
1	AAAAAAAAAAAAAAAAAAAAAAAAAAAAATTTCGTT
1	AAAAAAAAAAAAAAAAAAAAAAAAAAAAATTTCTTT
1	AAAAAAAAAAAAAAAAAAAAAAAAAAAAATTTGCTG
1	AAAAAAAAAAAAAAAAAAAAAAAAAAAAATTTGCTT
2	AAAAAAAAAAAAAAAAAAAAAAAAAAAAATTTGGTG
1	AAAAAAAAAAAAAAAAAAAAAAAAAAAAATTTTGAT
1	AAAAAAAAAAAAAAAAAAAAAAAAAAAAATTTTGTA
1	AAAAAAAAAAAAAAAAAAAAAAAAAAAAATTTTGTT
1	AAAAAAAAAAAAAAAAAAAAAAAAAAAAATTTTTTA
3	AAAAAAAAAAAAAAAAAAAAAAAAAAAACAAAAAAA
2	AAAAAAAAAAAAAAAAAAAAAAAAAAAACAAAAACA
1	AAAAAAAAAAAAAAAAAAAAAAAAAAAACACGTATG
1	AAAAAAAAAAAAAAAAAAAAAAAAAAAACATACGTT
1	AAAAAAAAAAAAAAAAAAAAAAAAAAAACCCCATAG
1	AAAAAAAAAAAAAAAAAAAAAAAAAAAACCCCGTAG
1	AAAAAAAAAAAAAAAAAAAAAAAAAAAACCGCTAAG
1	AAAAAAAAAAAAAAAAAAAAAAAAAAAACCTCAAAG
1	AAAAAAAAAAAAAAAAAAAAAAAAAAAACGTAAGCC
1	AAAAAAAAAAAAAAAAAAAAAAAAAAAACTCCAATG
1	AAAAAAAAAAAAAAAAAAAAAAAAAAAACTCCATAG
1	AAAAAAAAAAAAAAAAAAAAAAAAAAAACTCCGTTG
1	AAAAAAAAAAAAAAAAAAAAAAAAAAAACTCCTTTG
1	AAAAAAAAAAAAAAAAAAAAAAAAAAAACTCGAATG
1	AAAAAAAAAAAAAAAAAAAAAAAAAAAACTCGTAGG
1	AAAAAAAAAAAAAAAAAAAAAAAAAAAACTCTATTA
1	AAAAAAAAAAAAAAAAAAAAAAAAAAAACTTCTGAT
1	AAAAAAAAAAAAAAAAAAAAAAAAAAAAGGGGGGGG
1	AAAAAAAAAAAAAAAAAAAAAAAAAAAATAAAAAAA
1	AAAAAAAAAAAAAAAAAAAAAAAAAAAATAAAAATA
1	AAAAAAAAAAAAAAAAAAAAAAAAAAAATATCCCGT
1	AAAAAAAAAAAAAAAAAAAAAAAAAAAATATCGTAT
1	AAAAAAAAAAAAAAAAAAAAAAAAAAAATATCTCGA
1	AAAAAAAAAAAAAAAAAAAAAAAAAAAATATCTGTT
1	AAAAAAAAAAAAAAAAAAAAAAAAAAAATATCTTGT
1	AAAAAAAAAAAAAAAAAAAAAAAAAAAATATGACGT
1	AAAAAAAAAAAAAAAAAAAAAAAAAAAATATGCCGA
1	AAAAAAAAAAAAAAAAAAAAAAAAAAAATATGCCGT
3	AAAAAAAAAAAAAAAAAAAAAAAAAAAATATGCTGT
1	AAAAAAAAAAAAAAAAAAAAAAAAAAAATATGTCGT
3	AAAAAAAAAAAAAAAAAAAAAAAAAAAATATTCCGT
1	AAAAAAAAAAAAAAAAAAAAAAAAAAAATATTCGTT
1	AAAAAAAAAAAAAAAAAAAAAAAAAAAATCCCGATG
4	AAAAAAAAAAAAAAAAAAAAAAAAAAAATCCCGTAG
1	AAAAAAAAAAAAAAAAAAAAAAAAAAAATCCCGTAT
1	AAAAAAAAAAAAAAAAAAAAAAAAAAAATCCCTTAG
1	AAAAAAAAAAAAAAAAAAAAAAAAAAAATCCTATGG
1	AAAAAAAAAAAAAAAAAAAAAAAAAAAATCCTATTA
1	AAAAAAAAAAAAAAAAAAAAAAAAAAAATCCTTAAG
1	AAAAAAAAAAAAAAAAAAAAAAAAAAAATCTATTTT
4	AAAAAAAAAAAAAAAAAAAAAAAAAAAATCTCATAT
1	AAAAAAAAAAAAAAAAAAAAAAAAAAAATCTCATGC
1	AAAAAAAAAAAAAAAAAAAAAAAAAAAATCTCCTAT
1	AAAAAAAAAAAAAAAAAAAAAAAAAAAATCTCCTGT
1	AAAAAAAAAAAAAAAAAAAAAAAAAAAATCTCGGAT
1	AAAAAAAAAAAAAAAAAAAAAAAAAAAATCTCGTAA
3	AAAAAAAAAAAAAAAAAAAAAAAAAAAATCTCGTAG
21	AAAAAAAAAAAAAAAAAAAAAAAAAAAATCTCGTAT
2	AAAAAAAAAAAAAAAAAAAAAAAAAAAATCTCGTGT
1	AAAAAAAAAAAAAAAAAAAAAAAAAAAATCTCTTAG
1	AAAAAAAAAAAAAAAAAAAAAAAAAAAATCTCTTAT
1	AAAAAAAAAAAAAAAAAAAAAAAAAAAATCTCTTGT
1	AAAAAAAAAAAAAAAAAAAAAAAAAAAATCTGACGT
3	AAAAAAAAAAAAAAAAAAAAAAAAAAAATCTGGTGT
1	AAAAAAAAAAAAAAAAAAAAAAAAAAAATCTGTGTT
1	AAAAAAAAAAAAAAAAAAAAAAAAAAAATCTTACGC
1	AAAAAAAAAAAAAAAAAAAAAAAAAAAATCTTGCAT
1	AAAAAAAAAAAAAAAAAAAAAAAAAAAATCTTGTAT
1	AAAAAAAAAAAAAAAAAAAAAAAAAAAATCTTTCGC
1	AAAAAAAAAAAAAAAAAAAAAAAAAAAATGCCGGCT
1	AAAAAAAAAAAAAAAAAAAAAAAAAAAATTACGTAG
1	AAAAAAAAAAAAAAAAAAAAAAAAAAAATTCCAATG
1	AAAAAAAAAAAAAAAAAAAAAAAAAAAATTCCATTG
1	AAAAAAAAAAAAAAAAAAAAAAAAAAAATTCCATTT
1	AAAAAAAAAAAAAAAAAAAAAAAAAAAATTCCGTTG
1	AAAAAAAAAAAAAAAAAAAAAAAAAAAATTCCGTTT
1	AAAAAAAAAAAAAAAAAAAAAAAAAAAATTCCTATG
1	AAAAAAAAAAAAAAAAAAAAAAAAAAAATTCCTTCT
1	AAAAAAAAAAAAAAAAAAAAAAAAAAAATTCGATCT
2	AAAAAAAAAAAAAAAAAAAAAAAAAAAATTCTAATG
1	AAAAAAAAAAAAAAAAAAAAAAAAAAAATTCTCATG
1	AAAAAAAAAAAAAAAAAAAAAAAAAAAATTCTGTAG
1	AAAAAAAAAAAAAAAAAAAAAAAAAAAATTTCATTT
1	AAAAAAAAAAAAAAAAAAAAAAAAAAAATTTCCGTT
1	AAAAAAAAAAAAAAAAAAAAAAAAAAAATTTCCTAT
1	AAAAAAAAAAAAAAAAAAAAAAAAAAAATTTCGAAT
1	AAAAAAAAAAAAAAAAAAAAAAAAAAAATTTCGGTT
1	AAAAAAAAAAAAAAAAAAAAAAAAAAAATTTCGTAA
2	AAAAAAAAAAAAAAAAAAAAAAAAAAAATTTCGTAT
1	AAAAAAAAAAAAAAAAAAAAAAAAAAAATTTCGTTG
2	AAAAAAAAAAAAAAAAAAAAAAAAAAAATTTCGTTT
1	AAAAAAAAAAAAAAAAAAAAAAAAAAAATTTCTCTG
1	AAAAAAAAAAAAAAAAAAAAAAAAAAAATTTCTTGT
1	AAAAAAAAAAAAAAAAAAAAAAAAAAAATTTCTTTT
1	AAAAAAAAAAAAAAAAAAAAAAAAAAAATTTGGTAG
1	AAAAAAAAAAAAAAAAAAAAAAAAAAAATTTTATAG
1	AAAAAAAAAAAAAAAAAAAAAAAAAAAATTTTCCTT
1	AAAAAAAAAAAAAAAAAAAAAAAAAAAATTTTGCGG
1	AAAAAAAAAAAAAAAAAAAAAAAAAAAATTTTGCGT
1	AAAAAAAAAAAAAAAAAAAAAAAAAAAATTTTGTAG
1	AAAAAAAAAAAAAAAAAAAAAAAAAAAATTTTGTGG
1	AAAAAAAAAAAAAAAAAAAAAAAAAAAATTTTGTGT
1	AAAAAAAAAAAAAAAAAAAAAAAAAAAATTTTGTTT
1	AAAAAAAAAAAAAAAAAAAAAAAAAAACAAAAAAAA
1	AAAAAAAAAAAAAAAAAAAAAAAAAAACCCATTTGG
1	AAAAAAAAAAAAAAAAAAAAAAAAAAACCTCGAAGG
1	AAAAAAAAAAAAAAAAAAAAAAAAAAACCTGTATCC
1	AAAAAAAAAAAAAAAAAAAAAAAAAAACGTATGCCG
1	AAAAAAAAAAAAAAAAAAAAAAAAAAACTCGGATGC
1	AAAAAAAAAAAAAAAAAAAAAAAAAAACTTGTATTG
1	AAAAAAAAAAAAAAAAAAAAAAAAAAAGGGGGGGGG
1	AAAAAAAAAAAAAAAAAAAAAAAAAAAGTGTGGGGG
1	AAAAAAAAAAAAAAAAAAAAAAAAAAATAAAAAAAA
1	AAAAAAAAAAAAAAAAAAAAAAAAAAATAGTAAGCA
1	AAAAAAAAAAAAAAAAAAAAAAAAAAATATGCTGTC
1	AAAAAAAAAAAAAAAAAAAAAAAAAAATCCCAAAGC
1	AAAAAAAAAAAAAAAAAAAAAAAAAAATCCCCTATG
1	AAAAAAAAAAAAAAAAAAAAAAAAAAATCCCGAAGG
1	AAAAAAAAAAAAAAAAAAAAAAAAAAATCCCGAATC
1	AAAAAAAAAAAAAAAAAAAAAAAAAAATCCCGAATG
1	AAAAAAAAAAAAAAAAAAAAAAAAAAATCCCGATTG
1	AAAAAAAAAAAAAAAAAAAAAAAAAAATCCCGTATG
1	AAAAAAAAAAAAAAAAAAAAAAAAAAATCCCTATTG
1	AAAAAAAAAAAAAAAAAAAAAAAAAAATCCCTTATG
1	AAAAAAAAAAAAAAAAAAAAAAAAAAATCCCTTTGG
1	AAAAAAAAAAAAAAAAAAAAAAAAAAATCCCTTTTG
1	AAAAAAAAAAAAAAAAAAAAAAAAAAATCCGAATGC
1	AAAAAAAAAAAAAAAAAAAAAAAAAAATCCGTATTC
1	AAAAAAAAAAAAAAAAAAAAAAAAAAATCCTAAGGC
1	AAAAAAAAAAAAAAAAAAAAAAAAAAATCCTCTAAG
1	AAAAAAAAAAAAAAAAAAAAAAAAAAATCCTGTTGG
1	AAAAAAAAAAAAAAAAAAAAAAAAAAATCGTATGGC
1	AAAAAAAAAAAAAAAAAAAAAAAAAAATCTCAATTG
1	AAAAAAAAAAAAAAAAAAAAAAAAAAATCTCATACG
3	AAAAAAAAAAAAAAAAAAAAAAAAAAATCTCATATG
1	AAAAAAAAAAAAAAAAAAAAAAAAAAATCTCGAAGG
6	AAAAAAAAAAAAAAAAAAAAAAAAAAATCTCGAATG
1	AAAAAAAAAAAAAAAAAAAAAAAAAAATCTCGATGG
1	AAAAAAAAAAAAAAAAAAAAAAAAAAATCTCGATTG
1	AAAAAAAAAAAAAAAAAAAAAAAAAAATCTCGTAGG
7	AAAAAAAAAAAAAAAAAAAAAAAAAAATCTCGTATG
1	AAAAAAAAAAAAAAAAAAAAAAAAAAATCTCTAAGC
1	AAAAAAAAAAAAAAAAAAAAAAAAAAATCTCTATGG
4	AAAAAAAAAAAAAAAAAAAAAAAAAAATCTCTTATG
1	AAAAAAAAAAAAAAAAAAAAAAAAAAATCTGGATTG
1	AAAAAAAAAAAAAAAAAAAAAAAAAAATCTGTTAGG
1	AAAAAAAAAAAAAAAAAAAAAAAAAAATCTTATGCC
1	AAAAAAAAAAAAAAAAAAAAAAAAAAATCTTGAAGC
1	AAAAAAAAAAAAAAAAAAAAAAAAAAATCTTGTAGG
1	AAAAAAAAAAAAAAAAAAAAAAAAAAATCTTGTGTG
1	AAAAAAAAAAAAAAAAAAAAAAAAAAATGTCTTTTG
1	AAAAAAAAAAAAAAAAAAAAAAAAAAATTATGAAGC
1	AAAAAAAAAAAAAAAAAAAAAAAAAAATTATGAAGG
1	AAAAAAAAAAAAAAAAAAAAAAAAAAATTATGCAGT
1	AAAAAAAAAAAAAAAAAAAAAAAAAAATTATGCCGT
1	AAAAAAAAAAAAAAAAAAAAAAAAAAATTCCCAGTT
1	AAAAAAAAAAAAAAAAAAAAAAAAAAATTCCGATGG
1	AAAAAAAAAAAAAAAAAAAAAAAAAAATTCCGCCTG
1	AAAAAAAAAAAAAAAAAAAAAAAAAAATTCCTTTTG
1	AAAAAAAAAAAAAAAAAAAAAAAAAAATTCGGATGG
1	AAAAAAAAAAAAAAAAAAAAAAAAAAATTCGTATGG
1	AAAAAAAAAAAAAAAAAAAAAAAAAAATTCGTATTC
1	AAAAAAAAAAAAAAAAAAAAAAAAAAATTCGTTTGC
1	AAAAAAAAAAAAAAAAAAAAAAAAAAATTCTGATGG
1	AAAAAAAAAAAAAAAAAAAAAAAAAAATTCTGCTGT
1	AAAAAAAAAAAAAAAAAAAAAAAAAAATTCTTATCG
1	AAAAAAAAAAAAAAAAAAAAAAAAAAATTCTTGGTG
1	AAAAAAAAAAAAAAAAAAAAAAAAAAATTTCCGTTG
1	AAAAAAAAAAAAAAAAAAAAAAAAAAATTTCCTATG
2	AAAAAAAAAAAAAAAAAAAAAAAAAAATTTCGAAGG
1	AAAAAAAAAAAAAAAAAAAAAAAAAAATTTCGAATG
1	AAAAAAAAAAAAAAAAAAAAAAAAAAATTTCGTAGG
2	AAAAAAAAAAAAAAAAAAAAAAAAAAATTTCGTATG
2	AAAAAAAAAAAAAAAAAAAAAAAAAAATTTCTAATG
1	AAAAAAAAAAAAAAAAAAAAAAAAAAATTTGTATTC
1	AAAAAAAAAAAAAAAAAAAAAAAAAAATTTTCATGG
1	AAAAAAAAAAAAAAAAAAAAAAAAAAATTTTCCGTT
1	AAAAAAAAAAAAAAAAAAAAAAAAAAATTTTGATTG
1	AAAAAAAAAAAAAAAAAAAAAAAAAAATTTTGGCGG
1	AAAAAAAAAAAAAAAAAAAAAAAAAAATTTTGTAGG
1	AAAAAAAAAAAAAAAAAAAAAAAAAAATTTTGTTGG
1	AAAAAAAAAAAAAAAAAAAAAAAAAACACGCATTCA
1	AAAAAAAAAAAAAAAAAAAAAAAAAACCTATGACGA
1	AAAAAAAAAAAAAAAAAAAAAAAAAACTCGGAAGCC
1	AAAAAAAAAAAAAAAAAAAAAAAAAACTCTTGTGGC
2	AAAAAAAAAAAAAAAAAAAAAAAAAACTTCTGATGC
1	AAAAAAAAAAAAAAAAAAAAAAAAAAGAACTAGTAA
1	AAAAAAAAAAAAAAAAAAAAAAAAAAGTACCAACAA
1	AAAAAAAAAAAAAAAAAAAAAAAAAANNANNNANNA
1	AAAAAAAAAAAAAAAAAAAAAAAAAATATAAAATGC
1	AAAAAAAAAAAAAAAAAAAAAAAAAATATGCCGTTT
1	AAAAAAAAAAAAAAAAAAAAAAAAAATCCCATACCG
1	AAAAAAAAAAAAAAAAAAAAAAAAAATCCCGAATGC
1	AAAAAAAAAAAAAAAAAAAAAAAAAATCCCGTAGGG
1	AAAAAAAAAAAAAAAAAAAAAAAAAATCCCGTATGC
1	AAAAAAAAAAAAAAAAAAAAAAAAAATCCCGTTGAG
1	AAAAAAAAAAAAAAAAAAAAAAAAAATCCCTAATGC
1	AAAAAAAAAAAAAAAAAAAAAAAAAATCCCTTATGC
1	AAAAAAAAAAAAAAAAAAAAAAAAAATCGTATGCCG
1	AAAAAAAAAAAAAAAAAAAAAAAAAATCTCATATCC
1	AAAAAAAAAAAAAAAAAAAAAAAAAATCTCGGACGC
1	AAAAAAAAAAAAAAAAAAAAAAAAAATCTCGTACCC
1	AAAAAAAAAAAAAAAAAAAAAAAAAATCTCGTACGC
2	AAAAAAAAAAAAAAAAAAAAAAAAAATCTCGTAGGC
1	AAAAAAAAAAAAAAAAAAAAAAAAAATCTCGTATCC
1	AAAAAAAAAAAAAAAAAAAAAAAAAATCTCGTATCG
21	AAAAAAAAAAAAAAAAAAAAAAAAAATCTCGTATGC
2	AAAAAAAAAAAAAAAAAAAAAAAAAATCTCGTATGG
1	AAAAAAAAAAAAAAAAAAAAAAAAAATCTCGTGCCC
1	AAAAAAAAAAAAAAAAAAAAAAAAAATCTCGTTCCC
1	AAAAAAAAAAAAAAAAAAAAAAAAAATCTTATACCG
1	AAAAAAAAAAAAAAAAAAAAAAAAAATCTTATACGG
1	AAAAAAAAAAAAAAAAAAAAAAAAAATCTTATATCG
1	AAAAAAAAAAAAAAAAAAAAAAAAAATCTTATGCGG
1	AAAAAAAAAAAAAAAAAAAAAAAAAATCTTGTATGC
1	AAAAAAAAAAAAAAAAAAAAAAAAAATTAAAATGCC
1	AAAAAAAAAAAAAAAAAAAAAAAAAATTCCGTAGGC
2	AAAAAAAAAAAAAAAAAAAAAAAAAATTCCGTATGC
1	AAAAAAAAAAAAAAAAAAAAAAAAAATTCGTAAGGC
1	AAAAAAAAAAAAAAAAAAAAAAAAAATTCGTAATCC
1	AAAAAAAAAAAAAAAAAAAAAAAAAATTCGTATGCC
1	AAAAAAAAAAAAAAAAAAAAAAAAAATTCTATGCCG
1	AAAAAAAAAAAAAAAAAAAAAAAAAATTCTATTGCC
1	AAAAAAAAAAAAAAAAAAAAAAAAAATTCTGAAGCC
1	AAAAAAAAAAAAAAAAAAAAAAAAAATTCTGGATGC
1	AAAAAAAAAAAAAAAAAAAAAAAAAATTCTGTTGCC
1	AAAAAAAAAAAAAAAAAAAAAAAAAATTTCGAATGC
1	AAAAAAAAAAAAAAAAAAAAAAAAAATTTCGGATGC
1	AAAAAAAAAAAAAAAAAAAAAAAAAATTTCGTAGGC
4	AAAAAAAAAAAAAAAAAAAAAAAAAATTTCGTATGC
1	AAAAAAAAAAAAAAAAAAAAAAAAAATTTCTCATAG
1	AAAAAAAAAAAAAAAAAAAAAAAAAATTTCTTAGGC
1	AAAAAAAAAAAAAAAAAAAAAAAAAATTTGGAAGGC
1	AAAAAAAAAAAAAAAAAAAAAAAAAATTTGGTATGC
1	AAAAAAAAAAAAAAAAAAAAAAAAAATTTGTATGCC
1	AAAAAAAAAAAAAAAAAAAAAAAAAATTTTGGATGC
1	AAAAAAAAAAAAAAAAAAAAAAAAAATTTTGTATGC
1	AAAAAAAAAAAAAAAAAAAAAAAAAATTTTTTAACT
1	AAAAAAAAAAAAAAAAAAAAAAAAACAAAAAAAAAA
1	AAAAAAAAAAAAAAAAAAAAAAAAACAAAAACCGCG
1	AAAAAAAAAAAAAAAAAAAAAAAAACTTCGATGGCG
1	AAAAAAAAAAAAAAAAAAAAAAAAATATCGTATGCC
1	AAAAAAAAAAAAAAAAAAAAAAAAATATCTATTGCC
1	AAAAAAAAAAAAAAAAAAAAAAAAATATTATGTCGG
1	AAAAAAAAAAAAAAAAAAAAAAAAATATTATGTCGT
1	AAAAAAAAAAAAAAAAAAAAAAAAATCCCATATCCC
2	AAAAAAAAAAAAAAAAAAAAAAAAATCCCGTAACCC
1	AAAAAAAAAAAAAAAAAAAAAAAAATCCGGAAGCCG
1	AAAAAAAAAAAAAAAAAAAAAAAAATCCTATTATGC
1	AAAAAAAAAAAAAAAAAAAAAAAAATCCTGTAACGC
1	AAAAAAAAAAAAAAAAAAAAAAAAATCCTGTAATGC
1	AAAAAAAAAAAAAAAAAAAAAAAAATCCTTATGCGG
1	AAAAAAAAAAAAAAAAAAAAAAAAATCGTATGCCGC
1	AAAAAAAAAAAAAAAAAAAAAAAAATCGTATGTCGT
1	AAAAAAAAAAAAAAAAAAAAAAAAATCTCATACGGC
1	AAAAAAAAAAAAAAAAAAAAAAAAATCTCCTAAGCC
1	AAAAAAAAAAAAAAAAAAAAAAAAATCTCCTATGCC
1	AAAAAAAAAAAAAAAAAAAAAAAAATCTCCTATGGC
1	AAAAAAAAAAAAAAAAAAAAAAAAATCTCGGATGCC
1	AAAAAAAAAAAAAAAAAAAAAAAAATCTCGTAAGCC
1	AAAAAAAAAAAAAAAAAAAAAAAAATCTCGTACGCC
1	AAAAAAAAAAAAAAAAAAAAAAAAATCTCGTACGGC
3	AAAAAAAAAAAAAAAAAAAAAAAAATCTCGTATCCC
2	AAAAAAAAAAAAAAAAAAAAAAAAATCTCGTATCCG
1	AAAAAAAAAAAAAAAAAAAAAAAAATCTCGTATCCT
20	AAAAAAAAAAAAAAAAAAAAAAAAATCTCGTATGCC
1	AAAAAAAAAAAAAAAAAAAAAAAAATCTCGTATGCG
1	AAAAAAAAAAAAAAAAAAAAAAAAATCTCTTATGGG
1	AAAAAAAAAAAAAAAAAAAAAAAAATCTTATAAGGC
1	AAAAAAAAAAAAAAAAAAAAAAAAATCTTATGACGC
1	AAAAAAAAAAAAAAAAAAAAAAAAATCTTATGCCGC
1	AAAAAAAAAAAAAAAAAAAAAAAAATCTTATTCCGT
1	AAAAAAAAAAAAAAAAAAAAAAAAATCTTGTATGGC
1	AAAAAAAAAAAAAAAAAAAAAAAAATCTTTTAACGC
1	AAAAAAAAAAAAAAAAAAAAAAAAATTCCGAAGGCG
1	AAAAAAAAAAAAAAAAAAAAAAAAATTCCGATAGCG
1	AAAAAAAAAAAAAAAAAAAAAAAAATTCCGGAAGCC
1	AAAAAAAAAAAAAAAAAAAAAAAAATTCCGTAAGCC
2	AAAAAAAAAAAAAAAAAAAAAAAAATTCCGTATGCC
1	AAAAAAAAAAAAAAAAAAAAAAAAATTCCTAAGGCG
1	AAAAAAAAAAAAAAAAAAAAAAAAATTCGGAAGGCG
1	AAAAAAAAAAAAAAAAAAAAAAAAATTCGGATAGCG
1	AAAAAAAAAAAAAAAAAAAAAAAAATTCTATTACGT
1	AAAAAAAAAAAAAAAAAAAAAAAAATTCTGAAACCG
1	AAAAAAAAAAAAAAAAAAAAAAAAATTCTGGTATGC
1	AAAAAAAAAAAAAAAAAAAAAAAAATTCTTTTACCG
1	AAAAAAAAAAAAAAAAAAAAAAAAATTTCCGAAGCC
1	AAAAAAAAAAAAAAAAAAAAAAAAATTTCGAATGCC
1	AAAAAAAAAAAAAAAAAAAAAAAAATTTCGAATGCG
1	AAAAAAAAAAAAAAAAAAAAAAAAATTTCGGAAGCC
1	AAAAAAAAAAAAAAAAAAAAAAAAATTTCGGATGCC
1	AAAAAAAAAAAAAAAAAAAAAAAAATTTCGTAAGCC
1	AAAAAAAAAAAAAAAAAAAAAAAAATTTCGTAGGCC
7	AAAAAAAAAAAAAAAAAAAAAAAAATTTCGTATGCC
1	AAAAAAAAAAAAAAAAAAAAAAAAATTTCGTATGCG
1	AAAAAAAAAAAAAAAAAAAAAAAAATTTCTAATGCC
1	AAAAAAAAAAAAAAAAAAAAAAAAATTTCTGGTTGC
1	AAAAAAAAAAAAAAAAAAAAAAAAATTTCTTAAGCG
1	AAAAAAAAAAAAAAAAAAAAAAAAATTTCTTATGGC
1	AAAAAAAAAAAAAAAAAAAAAAAAATTTCTTTGGCG
1	AAAAAAAAAAAAAAAAAAAAAAAAATTTCTTTTCCG
1	AAAAAAAAAAAAAAAAAAAAAAAAATTTTATTCCGC
1	AAAAAAAAAAAAAAAAAAAAAAAAATTTTCGAAGGC
1	AAAAAAAAAAAAAAAAAAAAAAAAATTTTCTTACGC
1	AAAAAAAAAAAAAAAAAAAAAAAAATTTTGGTGGGC
1	AAAAAAAAAAAAAAAAAAAAAAAAATTTTGTAAGCC
1	AAAAAAAAAAAAAAAAAAAAAAAAATTTTGTAAGGC
1	AAAAAAAAAAAAAAAAAAAAAAAAATTTTGTATGCT
1	AAAAAAAAAAAAAAAAAAAAAAAACAATCTCGTATG
1	AAAAAAAAAAAAAAAAAAAAAAAACTCCGATGCCGT
1	AAAAAAAAAAAAAAAAAAAAAAAACTCCGATTCCCG
1	AAAAAAAAAAAAAAAAAAAAAAAACTCTCGTACCCC
1	AAAAAAAAAAAAAAAAAAAAAAAACTCTTATACCGT
1	AAAAAAAAAAAAAAAAAAAAAAAACTCTTATATCGC
1	AAAAAAAAAAAAAAAAAAAAAAAACTCTTATGCCCG
1	AAAAAAAAAAAAAAAAAAAAAAAACTCTTATGCCGT
1	AAAAAAAAAAAAAAAAAAAAAAAATATCTCGTATGC
1	AAAAAAAAAAAAAAAAAAAAAAAATCCCGTATGCCT
1	AAAAAAAAAAAAAAAAAAAAAAAATCCCGTTGCCCG
1	AAAAAAAAAAAAAAAAAAAAAAAATCCCTTAGCCCC
1	AAAAAAAAAAAAAAAAAAAAAAAATCCTGTTTGCCT
1	AAAAAAAAAAAAAAAAAAAAAAAATCGAATGACGCG
1	AAAAAAAAAAAAAAAAAAAAAAAATCGTATGCCGTT
1	AAAAAAAAAAAAAAAAAAAAAAAATCTCATACGCCG
1	AAAAAAAAAAAAAAAAAAAAAAAATCTCGAAGGCCG
1	AAAAAAAAAAAAAAAAAAAAAAAATCTCGAATGCCG
1	AAAAAAAAAAAAAAAAAAAAAAAATCTCGATAGGCG
1	AAAAAAAAAAAAAAAAAAAAAAAATCTCGGTTGCCG
1	AAAAAAAAAAAAAAAAAAAAAAAATCTCGTAAGCCG
40	AAAAAAAAAAAAAAAAAAAAAAAATCTCGTATGCCG
2	AAAAAAAAAAAAAAAAAAAAAAAATCTCGTATGCCT
2	AAAAAAAAAAAAAAAAAAAAAAAATCTCGTATGCGG
1	AAAAAAAAAAAAAAAAAAAAAAAATCTCGTGCGCCT
1	AAAAAAAAAAAAAAAAAAAAAAAATCTCGTTTCCGG
1	AAAAAAAAAAAAAAAAAAAAAAAATCTCGTTTGCGG
1	AAAAAAAAAAAAAAAAAAAAAAAATCTCTCGTCCGC
1	AAAAAAAAAAAAAAAAAAAAAAAATCTCTTACGCCT
1	AAAAAAAAAAAAAAAAAAAAAAAATCTTATGTCGCC
1	AAAAAAAAAAAAAAAAAAAAAAAATCTTTTATACCC
1	AAAAAAAAAAAAAAAAAAAAAAAATCTTTTTTGCGT
1	AAAAAAAAAAAAAAAAAAAAAAAATTCGTATTCCGG
1	AAAAAAAAAAAAAAAAAAAAAAAATTCTCTTATGCG
1	AAAAAAAAAAAAAAAAAAAAAAAATTCTGGTAGCCT
1	AAAAAAAAAAAAAAAAAAAAAAAATTCTTATGCCGG
1	AAAAAAAAAAAAAAAAAAAAAAAATTCTTGTACGGT
1	AAAAAAAAAAAAAAAAAAAAAAAATTTAGTATGCCT
1	AAAAAAAAAAAAAAAAAAAAAAAATTTCGAATGCGT
1	AAAAAAAAAAAAAAAAAAAAAAAATTTCGGATGGCG
1	AAAAAAAAAAAAAAAAAAAAAAAATTTCGTAATCCC
6	AAAAAAAAAAAAAAAAAAAAAAAATTTCGTATGCCG
2	AAAAAAAAAAAAAAAAAAAAAAAATTTCGTTTGCCG
1	AAAAAAAAAAAAAAAAAAAAAAAATTTCGTTTGCCT
1	AAAAAAAAAAAAAAAAAAAAAAAATTTTCGAAGGCC
1	AAAAAAAAAAAAAAAAAAAAAAAATTTTGGATGGCG
1	AAAAAAAAAAAAAAAAAAAAAAAATTTTGGATTCCG
1	AAAAAAAAAAAAAAAAAAAAAAAATTTTGTACGCCT
1	AAAAAAAAAAAAAAAAAAAAAAAATTTTGTATGCCG
1	AAAAAAAAAAAAAAAAAAAAAAAATTTTTATGCCGT
2	AAAAAAAAAAAAAAAAAAAAAAACAAAAAAAAAAAA
1	AAAAAAAAAAAAAAAAAAAAAAACAAAAAAAAAACA
1	AAAAAAAAAAAAAAAAAAAAAAACAAAAAAAACAAA
1	AAAAAAAAAAAAAAAAAAAAAAACTCAAAAGACGTC
1	AAAAAAAAAAAAAAAAAAAAAAACTTGTATGCCGGT
1	AAAAAAAAAAAAAAAAAAAAAAAGGGGGTTTTCCGT
1	AAAAAAAAAAAAAAAAAAAAAAATATCGTATGCCGT
1	AAAAAAAAAAAAAAAAAAAAAAATCCCGTATGCCGT
2	AAAAAAAAAAAAAAAAAAAAAAATCTCGAATGCCGT
2	AAAAAAAAAAAAAAAAAAAAAAATCTCGTAGGCCGT
2	AAAAAAAAAAAAAAAAAAAAAAATCTCGTATCCCGT
53	AAAAAAAAAAAAAAAAAAAAAAATCTCGTATGCCGT
2	AAAAAAAAAAAAAAAAAAAAAAATCTCGTATTCCGT
1	AAAAAAAAAAAAAAAAAAAAAAATCTCTAAGCCGGC
2	AAAAAAAAAAAAAAAAAAAAAAATCTCTTATCCCGT
3	AAAAAAAAAAAAAAAAAAAAAAATCTCTTATGCCGT
1	AAAAAAAAAAAAAAAAAAAAAAATCTGTTATGCCGT
1	AAAAAAAAAAAAAAAAAAAAAAATTCGGTAGCCCTT
4	AAAAAAAAAAAAAAAAAAAAAAATTTCGTATGCCGT
1	AAAAAAAAAAAAAAAAAAAAAAATTTTTGTTTCCCT
3	AAAAAAAAAAAAAAAAAAAAAACAAAAAAAAAAAAA
1	AAAAAAAAAAAAAAAAAAAAAACAAAAAAAAAAATC
1	AAAAAAAAAAAAAAAAAAAAAACAAATCTCGTATGC
1	AAAAAAAAAAAAAAAAAAAAAACCTTCTGTACGCGG
1	AAAAAAAAAAAAAAAAAAAAAACTCGTATGCCGTCT
1	AAAAAAAAAAAAAAAAAAAAAACTCTCTTATGCCGT
1	AAAAAAAAAAAAAAAAAAAAAAGTTGTATTTTTTTT
1	AAAAAAAAAAAAAAAAAAAAAATATCTCGTATGCCG
1	AAAAAAAAAAAAAAAAAAAAAATATTTGTTTGGCGG
2	AAAAAAAAAAAAAAAAAAAAAATCCCGTATGCCGTT
1	AAAAAAAAAAAAAAAAAAAAAATCCGTAAGCCCTTT
1	AAAAAAAAAAAAAAAAAAAAAATCGTATGCCGTCTT
1	AAAAAAAAAAAAAAAAAAAAAATCTCGAAAGCCGTT
1	AAAAAAAAAAAAAAAAAAAAAATCTCGAAGGCCGTT
1	AAAAAAAAAAAAAAAAAAAAAATCTCGAATGCCGTT
1	AAAAAAAAAAAAAAAAAAAAAATCTCGTAGGCCGTT
14	AAAAAAAAAAAAAAAAAAAAAATCTCGTATGCCGTC
23	AAAAAAAAAAAAAAAAAAAAAATCTCGTATGCCGTT
1	AAAAAAAAAAAAAAAAAAAAAATCTCGTATGCGGTT
1	AAAAAAAAAAAAAAAAAAAAAATCTCGTATTCCGTT
1	AAAAAAAAAAAAAAAAAAAAAATCTCTTATGCATGA
1	AAAAAAAAAAAAAAAAAAAAAATCTGGAATGCGGTT
2	AAAAAAAAAAAAAAAAAAAAAATCTTGTATGCCGTT
1	AAAAAAAAAAAAAAAAAAAAAATGGGGAAGTAGATT
1	AAAAAAAAAAAAAAAAAAAAAATTCGTATGCCGTCT
1	AAAAAAAAAAAAAAAAAAAAAATTCTCGTATGCCGT
1	AAAAAAAAAAAAAAAAAAAAAATTTCGTATGCCGTT
1	AAAAAAAAAAAAAAAAAAAAACCTCGTATCCCCCTT
1	AAAAAAAAAAAAAAAAAAAAACCTCGTATGCCGTCT
1	AAAAAAAAAAAAAAAAAAAAACCTCTCATGCGGCGT
1	AAAAAAAAAAAAAAAAAAAAACTCGTATGCCCTTTT
1	AAAAAAAAAAAAAAAAAAAAAGGGGGGGGGATTTCG
1	AAAAAAAAAAAAAAAAAAAAATAGAACATCAAACAA
1	AAAAAAAAAAAAAAAAAAAAATATCTCATATCCCGT
2	AAAAAAAAAAAAAAAAAAAAATATCTCGTATGCCGT
1	AAAAAAAAAAAAAAAAAAAAATCCCGTATGCCGTCT
1	AAAAAAAAAAAAAAAAAAAAATCCGGTTTGCCGTCT
1	AAAAAAAAAAAAAAAAAAAAATCTCGCAGCACGCCT
1	AAAAAAAAAAAAAAAAAAAAATCTCGTATGCCGCCT
1	AAAAAAAAAAAAAAAAAAAAATCTCGTATGCCGCTT
29	AAAAAAAAAAAAAAAAAAAAATCTCGTATGCCGTCT
5	AAAAAAAAAAAAAAAAAAAAATCTCGTATGCCGTTT
1	AAAAAAAAAAAAAAAAAAAAATCTCTCATGCCCCGT
1	AAAAAAAAAAAAAAAAAAAAATCTCTTATCCCCTTT
2	AAAAAAAAAAAAAAAAAAAAATCTCTTATGCCGCCT
1	AAAAAAAAAAAAAAAAAAAAATCTCTTATGCCGTCT
1	AAAAAAAAAAAAAAAAAAAAATCTCTTATGCCGTGT
1	AAAAAAAAAAAAAAAAAAAAATCTCTTTTGCATTCT
1	AAAAAAAAAAAAAAAAAAAAATGGGGGAGTGGGTTG
1	AAAAAAAAAAAAAAAAAAAAATTGAAAAAGCCGTCT
1	AAAAAAAAAAAAAAAAAAAAATTTCGTATTGCGTGT
1	AAAAAAAAAAAAAAAAAAAACAAAAAAAAAATCTCG
1	AAAAAAAAAAAAAAAAAAAACCCCGTATCCCGTCTT
1	AAAAAAAAAAAAAAAAAAAAGATCTCGTATGCCGTC
1	AAAAAAAAAAAAAAAAAAAATAGTATCTCGTATGCC
1	AAAAAAAAAAAAAAAAAAAATCCCGTAGGCCTCTTT
1	AAAAAAAAAAAAAAAAAAAATCGTATGCCGTCTTCT
1	AAAAAAAAAAAAAAAAAAAATCTCGAATGCCGTTTT
1	AAAAAAAAAAAAAAAAAAAATCTCGTATCCCCTTTT
1	AAAAAAAAAAAAAAAAAAAATCTCGTATGCCCTTTT
1	AAAAAAAAAAAAAAAAAAAATCTCGTATGCCGCCTT
25	AAAAAAAAAAAAAAAAAAAATCTCGTATGCCGTCTT
5	AAAAAAAAAAAAAAAAAAAATCTCGTATGCCGTTTT
1	AAAAAAAAAAAAAAAAAAAATCTCGTATGGCGTCTT
1	AAAAAAAAAAAAAAAAAAAATTCGTATGCCGTTTTT
1	AAAAAAAAAAAAAAAAAAAATTCTCTAGTGTGTCTT
1	AAAAAAAAAAAAAAAAAAAATTCTCTTGTCTGCTGT
1	AAAAAAAAAAAAAAAAAAAATTTCGTATGCCGTCTT
1	AAAAAAAAAAAAAAAAAAACCGTATCTCGTATGCCG
1	AAAAAAAAAAAAAAAAAAAGAAAAAAAAAAAAAAAA
1	AAAAAAAAAAAAAAAAAAAGAAAAAAAAAATAAAAA
1	AAAAAAAAAAAAAAAAAAAGAATAAAAAAAAAAAAA
1	AAAAAAAAAAAAAAAAAAAGCTCTCTCGCCTGCCTT
1	AAAAAAAAAAAAAAAAAAAGTATCTCGTATGCCGTT
1	AAAAAAAAAAAAAAAAAAAGTTATCTCGTATGCCGT
1	AAAAAAAAAAAAAAAAAAATAGCAGCACATCATGGT
1	AAAAAAAAAAAAAAAAAAATCCCGTATGCCGTCTTT
1	AAAAAAAAAAAAAAAAAAATCCCGTATTCCGTCTTT
1	AAAAAAAAAAAAAAAAAAATCCCGTTTCCCGCTTTT
1	AAAAAAAAAAAAAAAAAAATCGTATGCCGTCTTCTG
1	AAAAAAAAAAAAAAAAAAATCTCGTATCCCGTCTTC
1	AAAAAAAAAAAAAAAAAAATCTCGTATCCCGTTTTT
1	AAAAAAAAAAAAAAAAAAATCTCGTATGCCGCCTTT
13	AAAAAAAAAAAAAAAAAAATCTCGTATGCCGTCTTC
13	AAAAAAAAAAAAAAAAAAATCTCGTATGCCGTCTTT
3	AAAAAAAAAAAAAAAAAAATCTCGTATGCCGTTTTC
4	AAAAAAAAAAAAAAAAAAATCTCGTATGCCGTTTTT
1	AAAAAAAAAAAAAAAAAAATCTCGTTTGCCGTCTTT
1	AAAAAAAAAAAAAAAAAAATTATCTCGTATGCCGTT
1	AAAAAAAAAAAAAAAAAAATTCGTATGCCGTCTTCT
2	AAAAAAAAAAAAAAAAAACAAAAAAAAAAAAAAAAA
1	AAAAAAAAAAAAAAAAAACGAAAAAAAATAAAAAGA
1	AAAAAAAAAAAAAAAAAACTCGCATGCCCCGTTTTG
2	AAAAAAAAAAAAAAAAAACTCGTATGCCGTCTTCTG
1	AAAAAAAAAAAAAAAAAATAAAAAAAAAAAAAAAAA
1	AAAAAAAAAAAAAAAAAATAAAAGAAAAAAAAAAGT
1	AAAAAAAAAAAAAAAAAATACCGTCGTATGCCGTCT
1	AAAAAAAAAAAAAAAAAATATCTCGTATGCCGTCTT
1	AAAAAAAAAAAAAAAAAATCCCGTATGCCGTCTTCT
1	AAAAAAAAAAAAAAAAAATCGTATGCCGTCTTTTGC
1	AAAAAAAAAAAAAAAAAATCTCGAATGCCGTCTTTT
1	AAAAAAAAAAAAAAAAAATCTCGCATGCCGTCTTCT
1	AAAAAAAAAAAAAAAAAATCTCGCATGCCGTCTTTT
1	AAAAAAAAAAAAAAAAAATCTCGTATGCCGGCTTCT
41	AAAAAAAAAAAAAAAAAATCTCGTATGCCGTCTTCT
4	AAAAAAAAAAAAAAAAAATCTCGTATGCCGTCTTTT
1	AAAAAAAAAAAAAAAAAATCTCGTATGCCGTTTTTG
1	AAAAAAAAAAAAAAAAAATCTCGTATGCCGTTTTTT
1	AAAAAAAAAAAAAAAAAATTACTTCTCCCCCAACCT
1	AAAAAAAAAAAAAAAAAATTCGTATGTCGTGTTCTG
1	AAAAAAAAAAAAAAAAAATTTCGTATGCCGTCTTTT
1	AAAAAAAAAAAAAAAAACAAAAAAAATCTCGTATGC
1	AAAAAAAAAAAAAAAAACTAAAAAAAAAAAATCTCA
1	AAAAAAAAAAAAAAAAACTCCCCGAATCCGGTTTTC
1	AAAAAAAAAAAAAAAAAGAATCTCGTATGCCGTCTT
1	AAAAAAAAAAAAAAAAAGACCGGGGGTATCTCGTAG
1	AAAAAAAAAAAAAAAAATATCTCGTATGCCGTCTTT
1	AAAAAAAAAAAAAAAAATCTCGCATGCCGTCTTTTG
1	AAAAAAAAAAAAAAAAATCTCGTATCCCGTCTTCTG
2	AAAAAAAAAAAAAAAAATCTCGTATGCCGCCTTCTG
1	AAAAAAAAAAAAAAAAATCTCGTATGCCGCTTTCTG
1	AAAAAAAAAAAAAAAAATCTCGTATGCCGGCTTCTG
61	AAAAAAAAAAAAAAAAATCTCGTATGCCGTCTTCTG
9	AAAAAAAAAAAAAAAAATCTCGTATGCCGTCTTTTG
2	AAAAAAAAAAAAAAAAATCTCGTATGCCGTTTTCTG
1	AAAAAAAAAAAAAAAAATGAGGTAGTAGATTGAATA
1	AAAAAAAAAAAAAAAAATGAGGTAGTAGATTGTATA
1	AAAAAAAAAAAAAAAAATTATCTCGTATGCCGTCTT
2	AAAAAAAAAAAAAAAAATTTCACACTTCGTATGCCG
1	AAAAAAAAAAAAAAAACAAAAAAAAAAAAAAAAAAA
1	AAAAAAAAAAAAAAAACAAAAAAAATCTCGTATGCC
1	AAAAAAAAAAAAAAAACAAAAAAGGGGATCTCGTAT
1	AAAAAAAAAAAAAAAACAAAAACAACAACCCTGTCA
1	AAAAAAAAAAAAAAAACTCTCGTATGCCGTCTTCTG
1	AAAAAAAAAAAAAAAAGAGATCTCGTATGCCGTCTT
1	AAAAAAAAAAAAAAAAGAGATCTCGTATGCCGTTTT
1	AAAAAAAAAAAAAAAATCTCGTAAGCCGCCTTCTGA
1	AAAAAAAAAAAAAAAATCTCGTATGCCGCCTTCTGC
1	AAAAAAAAAAAAAAAATCTCGTATGCCGTCTTCCGT
44	AAAAAAAAAAAAAAAATCTCGTATGCCGTCTTCTGC
9	AAAAAAAAAAAAAAAATCTCGTATGCCGTCTTCTGT
4	AAAAAAAAAAAAAAAATCTCGTATGCCGTCTTTTGC
3	AAAAAAAAAAAAAAAATCTCGTATGCCGTCTTTTGT
1	AAAAAAAAAAAAAAAATCTGGTATCTCGTCTTCTGT
1	AAAAAAAAAAAAAAAATCTNGTATGCCGTCTTCTGC
1	AAAAAAAAAAAAAAAATTTAATGGTATCAAGGAAGG
1	AAAAAAAAAAAAAAACAAAAAAAAAATCACGAACGC
1	AAAAAAAAAAAAAAACCTCGTATGCCGTCTTCTGCT
1	AAAAAAAAAAAAAAATCAAAAAAGAAAAAAAAACGA
3	AAAAAAAAAAAAAAATCCCGTATGCCGTCTTCTGCT
1	AAAAAAAAAAAAAAATCTCGAATGCCGTCTTCTGCT
1	AAAAAAAAAAAAAAATCTCGTATGCCCGTTTCTCCT
1	AAAAAAAAAAAAAAATCTCGTATGCCGTCTTCCGCT
65	AAAAAAAAAAAAAAATCTCGTATGCCGTCTTCTGCT
2	AAAAAAAAAAAAAAATCTCGTATGCCGTCTTCTGTT
2	AAAAAAAAAAAAAAATCTCGTATGCCGTCTTTTGCT
1	AAAAAAAAAAAAAAATCTCGTATGCCGTTTTCTGCT
1	AAAAAAAAAAAAAAATCTCGTATGCCGTTTTCTGTT
1	AAAAAAAAAAAAAAATTCTGGTTGGCAGTTTTTTGT
1	AAAAAAAAAAAAAACAAATCTCGTATGCCGTCTTCT
1	AAAAAAAAAAAAAAGTTATCTCGTATGCCGTCTTCT
1	AAAAAAAAAAAAAATCGTATGCCGTCTTCTGCTTGA
1	AAAAAAAAAAAAAATCTCGGATGCCGCCTTCTGCTT
1	AAAAAAAAAAAAAATCTCGTAGGCCGTTTTCTGTTT
1	AAAAAAAAAAAAAATCTCGTATGCCGCCTTCTGCGT
88	AAAAAAAAAAAAAATCTCGTATGCCGTCTTCTGCTT
1	AAAAAAAAAAAAAATCTCGTATGCCGTCTTCTGGTT
1	AAAAAAAAAAAAAATCTCGTATGCCGTCTTCTGTTA
1	AAAAAAAAAAAAAATCTCGTATGCCGTCTTCTGTTT
1	AAAAAAAAAAAAAATCTCGTATGCCGTCTTTTGCTT
1	AAAAAAAAAAAAAATCTCGTATGCCGTTTTTTGGTT
1	AAAAAAAAAAAAAATGAGAACTGAATTCCATAGGCT
1	AAAAAAAAAAAAAATGAGGTAGTAGATTGTATAGTT
1	AAAAAAAAAAAAAATGTGTGTGTGTGTGTGTATAAT
1	AAAAAAAAAAAAAATTATCTCGTATGCCGTCTTCTG
1	AAAAAAAAAAAAACAAAAAAAAAAAAAAAAAAAAAA
1	AAAAAAAAAAAAACAAAAAAAAAAAAAAAAAAATTC
1	AAAAAAAAAAAAACAAAAAAAAAAAAAACTCGAATA
1	AAAAAAAAAAAAACAAAAAAAAAAAAATCCGGTTGC
1	AAAAAAAAAAAAATAAAAAAAATCTCGTATGCCGTC
1	AAAAAAAAAAAAATAAAGCTAGATAACCGAAAGTAT
1	AAAAAAAAAAAAATCGTATGCCGTCTTCTGCTTGAA
1	AAAAAAAAAAAAATCTCCTATGCCGTCTTCTGCTTG
1	AAAAAAAAAAAAATCTCGTATGCCGCTTTCTTCTTG
1	AAAAAAAAAAAAATCTCGTATGCCGGCTTCTGCTTG
5	AAAAAAAAAAAAATCTCGTATGCCGTCTTCTGCTTA
69	AAAAAAAAAAAAATCTCGTATGCCGTCTTCTGCTTG
1	AAAAAAAAAAAAATCTCGTATGCCGTCTTCTGTTTG
1	AAAAAAAAAAAAATCTCGTATGCCGTCTTTTGCTTG
2	AAAAAAAAAAAAATCTCGTATGCCGTTTTCTGCTTG
1	AAAAAAAAAAAAATCTCGTATGCCGTTTTCTTCTTA
1	AAAAAAAAAAAAATCTCGTATGCCGTTTTCTTTTTG
1	AAAAAAAAAAAAATGGGCATTTTTTTCGTACACCTG
1	AAAAAAAAAAAACAAAAAAAAAAAAAAAAAAAAAAA
1	AAAAAAAAAAAACAACTCTTTCAACGGTAAAGCCCT
1	AAAAAAAAAAAACAATCTCGTATGCCGTCTTCTGCT
1	AAAAAAAAAAAAGAAAAAAAAAAAATCTCGTATGCC
1	AAAAAAAAAAAAGATTTGTATTTCATTCCTCGTATG
1	AAAAAAAAAAAAGGGTGGGGGGGTGGATCTTGTATG
1	AAAAAAAAAAAATCTCGCATGCCGTCTTCTGCTTGA
1	AAAAAAAAAAAATCTCGTAGGCCGTCTTCTGCTTGA
1	AAAAAAAAAAAATCTCGTATGCCGCCTTCTGCTTGA
72	AAAAAAAAAAAATCTCGTATGCCGTCTTCTGCTTGA
1	AAAAAAAAAAAATCTCGTATGCCGTTTTCTGCTTGA
1	AAAAAAAAAAAATCTCGTGTGCCGTCTTCTGTTTGA
1	AAAAAAAAAAAATGAGGGGCAGAGAGCGAGACTTAT
1	AAAAAAAAAAAATGAGGTAGTAGATTGTATAGTTAT
1	AAAAAAAAAAAATGAGGTAGTAGGTTGTATAGTTAT
2	AAAAAAAAAAAATTATCTCGTATGCCGTCTTCTGCT
1	AAAAAAAAAAACAAAAAAAAAAAAAAAAAAAAAAAA
1	AAAAAAAAAAACAAAAAAAAAAAAAAAAACAAAAAA
2	AAAAAAAAAAACAAAAACCATTCGTATGCCGTCTTC
1	AAAAAAAAAAACAACTCTTTCAACGGTAAAGCCCTG
1	AAAAAAAAAAAGAGGAAAAAAGAGGGGGGACATCTC
2	AAAAAAAAAAAGATGGGGTCTTGCTATGTATCTCGT
1	AAAAAAAAAAAGCAAAAACACAACCAAAAAAAAAAA
2	AAAAAAAAAAAGCCCAACCCTATCTCGTATGCCGTC
1	AAAAAAAAAAAGTAGTGTTTCCTACTTTATGGAATC
1	AAAAAAAAAAAGTTGTCGTATGCCGTCTTCTGCTTG
1	AAAAAAAAAAATAAAAAAAAAAATAAAGACCAACAT
2	AAAAAAAAAAATCGACCATAAAAGTAAAGATAGTTA
55	AAAAAAAAAAATCTCGTATGCCGTCTTCTGCTTGAA
1	AAAAAAAAAAATCTCGTATGCCGTCTTCTGCTTGGA
1	AAAAAAAAAAATCTCGTATGCCGTCTTCTGTTTGAA
1	AAAAAAAAAAATGAGGTAGTAGATTGTATAGTTAAT
3	AAAAAAAAAAATGAGGTAGTAGATTGTATAGTTATC
1	AAAAAAAAAAATTATAATACAACCTGATAAGTGATC
1	AAAAAAAAAAATTCGTATGCCGTCTTCTGCTTGAAA
4	AAAAAAAAAACAAAAAAAAAAAAAAAAAAAAAAAAA
4	AAAAAAAAAACAAAAAAAACAAAAAAAAAAAAAAAA
2	AAAAAAAAAACAAAATCTCGTATGCCGTCTTCTGCT
2	AAAAAAAAAACATGATTGTTATCTCGTATGCCGTCT
1	AAAAAAAAAAGAAAAAAAAAAAATCTCGTATGCCGT
1	AAAAAAAAAAGAAAAAAAAGAAAAAAAAAAAAAAAA
1	AAAAAAAAAAGAAAGAAAGAAATGTTCCTAGATCTC
1	AAAAAAAAAAGAACCATACAATAATCTAATTCCTCC
1	AAAAAAAAAAGAGACCGCCAGATCTCGTATGCCGTC
2	AAAAAAAAAAGCCGGCCGGATCTCGTATGCCGTCTT
1	AAAAAAAAAAGTTCATTTTTCCACCTACTATCTCGT
1	AAAAAAAAAANAAAAAAAAAAAAAAAAAAAAAAAAA
1	AAAAAAAAAATAAAAAAAAAAAAAAAAAAAAAAAAA
1	AAAAAAAAAATAAAAAAAAAAAAAAATAGAATGACG
1	AAAAAAAAAATAAAAAAAACAATATCTCATATGGCA
1	AAAAAAAAAATAAAAAAAATAAAATTCGGATGGCGT
2	AAAAAAAAAATAAAGTGCTTATAGTGCAGGTAGATC
1	AAAAAAAAAATATCTCGTATGCCGTCTTCTGCTTGA
32	AAAAAAAAAATCTCGTATGCCGTCTTCTGCTTGAAA
1	AAAAAAAAAATCTCGTATGCCGTCTTCTGTTTGAAA
1	AAAAAAAAAATCTCGTATGGCGTCTTCTGCTTGAAA
1	AAAAAAAAAATGAGGTAGTAGATTGTATAGTTATCT
1	AAAAAAAAAATGAGGTAGTAGGTTGTATAGTTATCT
1	AAAAAAAAAATGTAGTGTTTCCTACTTTATGGATCT
1	AAAAAAAAAATTAGCCATGGATCTCGTATGCCGTGT
3	AAAAAAAAACAAAAAAAAAAAAAAAAAAAAAAAAAA
1	AAAAAAAAACAAAAAAAAAAAAAAAAAATATCCCGT
1	AAAAAAAAACAAAAAAAAAAAAAAAAAATCTAATAT
1	AAAAAAAAACAAAAAAAAAAAAAAAAACGTATGATG
1	AAAAAAAAACAAAAAAAAAAAAAAAAATCTCGTATG
1	AAAAAAAAACAAAAAAAATAATAAAAAAAAAAAAAA
1	AAAAAAAAACAAAAACCATTCGTATGCCGTCTTCTG
1	AAAAAAAAACAAAACAAACAATATCACGACGGCCGC
1	AAAAAAAAACAAAATTTTCTTGTTTTTGTTGTCGTA
1	AAAAAAAAACAAAGTGCTTACAGTGCAGGTAGATCT
1	AAAAAAAAACAATCTCGTATGCCGTCTTCTGCTTGA
1	AAAAAAAAACACTAGATTGTGAGCTCCTGGAATCTC
3	AAAAAAAAACCAGAAAAGAAAAAAGAAAAATAGAGA
2	AAAAAAAAACGCGTGGGGGAATCTCGTATGCCGTCT
1	AAAAAAAAACGGCAGTATGGTTAAGTGGGTAAGAGC
1	AAAAAAAAACTTCTCGTATGCCGTCTTCTGCTTGAA
1	AAAAAAAAAGAAAAAAAAAAAAAAAAAAAAAAAAAA
1	AAAAAAAAAGAAAAAAAAAAAATAAAAAAAAAAAAA
1	AAAAAAAAAGAAAAATTCGTATGCCGTCTTCTGCTT
1	AAAAAAAAAGAAAAGGGAAAAAAGAAAGAAAGCATC
1	AAAAAAAAAGAAAGAGAGAGAGAGAGAGAGATATCT
1	AAAAAAAAAGACCGCCAGGGCATCTCGTATGCCGTC
2	AAAAAAAAAGATCTCGTATGCCGTCTTCTGCTTGAA
3	AAAAAAAAAGCTGGGTTGAGAGGGCGAATCTCGTAT
1	AAAAAAAAAGGTTACTTCAGACTTGTCTGTCTCGTA
1	AAAAAAAAATAAAAATCTCGTATGCCGTCTTCTGCT
1	AAAAAAAAATAAAGCTAGATAACCGAAAGTAATCTC
1	AAAAAAAAATAAAGTGCTTACAGTGCAGGTAGATCT
1	AAAAAAAAATACGTTTTCACACTTCTCGTATGCCGT
1	AAAAAAAAATATGGCACTGGTAGAATTCACTGATCT
1	AAAAAAAAATCAAAGCGGGAAGACTCGTATGCCGTC
1	AAAAAAAAATCAGTTATCAGACAAAACTTGTGTGTC
1	AAAAAAAAATCCGTTATCCACGCTCTCGTATGCCGT
1	AAAAAAAAATCTCCCATTGCCTCTTGATAGCGCAGT
21	AAAAAAAAATCTCGTATGCCGTCTTCTGCTTGAAAA
1	AAAAAAAAATCTCGTATGCCGTCTTCTGCTTGAAGA
2	AAAAAAAAATGACTGTTGGCATCTCGTATGCCGTCT
2	AAAAAAAAATGAGGTAGTAGATTGTATAGTATCTCG
4	AAAAAAAAATGAGGTAGTAGATTGTATAGTTATCTC
2	AAAAAAAAATGTAGTGTTTCCTACTTTATGGATCTC
1	AAAAAAAAATTACATAATCTGGGTTCGTATGCCGTC
1	AAAAAAAAATTCTTAGTTGAGTCTAGTGTATTTTCG
2	AAAAAAAAATTTCACACTTCTCGTATGCCGTCTTCT
2	AAAAAAAACAAAAAAAAAAAAAAAAAAAAAAAAAAA
1	AAAAAAAACAAAAAAAAACTTGTTCTCGTATGCCGT
1	AAAAAAAACAAAAAAGCAAAAACATTTCCTGAGAAC
1	AAAAAAAACAATAATCTCGTATGCCGTCTTCTGCTT
1	AAAAAAAACCAACAGCAGACGAGATCTCGTATGCCG
2	AAAAAAAACCACAGTTCCTTTTGCATCTCGTATGCC
1	AAAAAAAACCACAGTTCCTTTTGCATCTCGTATGGC
1	AAAAAAAACCCAGGACAGAGATGCTCACTGCATCCT
1	AAAAAAAACCCTCCTGTCTCTCGTATGCCGTCTTCT
1	AAAAAAAACGTTGGCATACTTAGTATCTCGTATGCC
1	AAAAAAAAGAAAAATGCTGAAGAGCACATTTATTTC
1	AAAAAAAAGAATACCTATTTGTGCACTTTTGGGTTT
1	AAAAAAAAGAGAGATGTATACAACATAGCTGGTGAA
4	AAAAAAAAGAGTATGTAAATATCTCGTATGCCGTCT
1	AAAAAAAAGCAGCATTGTACAGGGCTATGAATCTCG
2	AAAAAAAAGCATGACCCAATCGTATGCCGTCTTCTG
1	AAAAAAAAGCCTACGTTTTCACACTTCTCGTATGCC
1	AAAAAAAAGGAGAGGCTGGGGCGGGATCTCGTATGC
1	AAAAAAAAGGATTGTGTTTCCTACCTCGTATGCCGT
2	AAAAAAAAGGGGGGGGGATCTCGTATGCCGTCTTCT
1	AAAAAAAAGGTTACTTCAGACTTGTCTGTCTCGTAT
1	AAAAAAAAGTAAAAGGAACTCGGCAAATCTTATCTC
2	AAAAAAAATAAAGATCGTTACAGATCTCGTATGCCG
3	AAAAAAAATAAAGTGCTTATAGTGCAGGTAGATCTC
1	AAAAAAAATAAATATTTCGTATGCCGTCTTCTGCTT
3	AAAAAAAATACCTATTCTCGTATGCCGTCTTCTGCT
1	AAAAAAAATAGCAGCACATCATGGTTTACATCTCGT
2	AAAAAAAATAGCAGCACGTAAATATTGGCGTATCTC
1	AAAAAAAATCAGGCTGAGCAGAATCTCGTATGCCGT
1	AAAAAAAATCCTTGGAACCTAGGTGTGAGTGTATCT
16	AAAAAAAATCTCGTATGCCGTCTTCTGCTTGAAAAA
6	AAAAAAAATGAGGTAGTAGATTGTATAGTTATCTCG
2	AAAAAAAATGTAAACATCCTACACTCAGCTATCTCG
1	AAAAAAAATGTAAACATCCTTGACTGGAAGCTATCT
1	AAAAAAAATGTAGTGTTTCCTACTTTATGGATCTCG
2	AAAAAAAATGTGCAAATCCATGCAAAACTGAATCTC
1	AAAAAAAATGTGCAAATCCATGCAAAACTGATCTCG
1	AAAAAAAATTAAAGTACACATTGTAATCTCGTATGC
1	AAAAAAAATTACAATAATTTCAAGAATCTGATTAAC
1	AAAAAAAATTAGCCGCTAATTTATCTCGTATGCCGT
1	AAAAAAAATTAGTTGCCAACTTGATATAAAGTGCTC
1	AAAAAAAATTGTTTTTTAAAAAAGAATACCTTAACC
1	AAAAAAAATTTTATCTCGTATGCCGTCTTCTGCTTG
2	AAAAAAACAAAAAAAATCTCGTATGCCGTCTTCTGC
1	AAAAAAACAAAAAAACAAAAAACACCCCTTTTCCTT
1	AAAAAAACAAAAACACATAAAAACCGAAACAAGTAA
1	AAAAAAACAAATTTTCCAAACTTCTATGATCTGCTC
1	AAAAAAACACAACCTTCTCAGGAATTTCTATTCATA
1	AAAAAAACAGATTCAGGAACAGCACCAGGCTGCCAT
1	AAAAAAACATTCAACGCTGTCGGTGAGTATCTCGTA
12	AAAAAAACCACAGTTCCTTTTGATCTCGTATGCCGT
1	AAAAAAACCACAGTTCCTTTTGCATCGTATGCCGTC
4	AAAAAAACCACAGTTCCTTTTGCATCTCGTATGCCG
1	AAAAAAACCACAGTTCCTTTTTATCTCGTATGCCGT
1	AAAAAAACCTTGATTTTATTTTCGTATGCCGTCTTC
1	AAAAAAACGGAGGGATTTTGCTATCTCGTATGCCGT
1	AAAAAAACGGATATATTGAGAATCAAAGTAGAAGTT
2	AAAAAAACGGCAGTATGGTTAAATCTCGTATGCCGT
2	AAAAAAACGTTGGCATACTTAGATCTCGTATGCCGT
13	AAAAAAACGTTGGCATACTTAGTATCTCGTATGCCG
1	AAAAAAACGTTGGCATACTTAGTATTTCGTATGCCG
1	AAAAAAACTAAGAAAACAGCACAGAGGAGTTCCCTA
2	AAAAAAACTAATAATAAATCACATCTCGTATGCCGT
2	AAAAAAACTGATTTAATGAGCCTGATCCAATCTCGT
1	AAAAAAAGAAAAAAAAAAAAAAAAAAAAAAAAAAAA
1	AAAAAAAGAAAGTGAACCATGAGGAGGGCCTAATCT
1	AAAAAAAGAAATGTGAAGGGTCAACATCTCGTATGC
1	AAAAAAAGACAATTTTATTTCTTCCTTTCTATCGTA
1	AAAAAAAGACTGTCATTCATACATCGNNNNNNNNNN
1	AAAAAAAGACTGTCATTCATACATCGTATGCCGTCT
1	AAAAAAAGAGATTGTGGCCTGATCTCGTATGCCGTC
2	AAAAAAAGAGTATGTAAATAATATCTCGTATGCCGT
1	AAAAAAAGATACAGTGATCATTTGTTTTTTTATTCC
1	AAAAAAAGATGACTGTAAAATCGTATGCCGTCTTCT
1	AAAAAAAGATGTTTTGTTCCTTTCTCCTTCGTATGC
1	AAAAAAAGCCGGGGCTTCCAAAAAAAAAATCTCGTA
1	AAAAAAAGCGACTTGGATAACTCGTATGCCGTCTTC
1	AAAAAAAGCTCCAGCCCACGTCTTCTCTTCTCGTAT
1	AAAAAAAGCTGACTCCTAGTCCAGGGCTCTATCTCG
1	AAAAAAAGGAAAGAAAAGATTATCTCGTATGCCGTC
1	AAAAAAAGGGAGGAAGAACTCAATCTCGTATGCCGT
1	AAAAAAAGGTCATGGTCACTCGTATGCCGTCTTCTG
2	AAAAAAAGGTTTTTAAAATAGTTCTCATCTGGGTCA
1	AAAAAAAGTAAAAGGAACTCGGATCTCGTATGCCGT
1	AAAAAAAGTAAAAGGAACTCGGCAAATCTATCTCGT
1	AAAAAAAGTAAAAGGAACTCGGCAAATCTTACCCCG
1	AAAAAAAGTAAAAGGAACTCGGCAACCAATCTCGTA
1	AAAAAAAGTAGTGTTTCCTACTTTATGGAATCTCGT
1	AAAAAAAGTCAGAAAAAAAAAAAAAAAAAAAAAAAA
1	AAAAAAAGTGGTAGGAAAACTCTAAAACCTCGTATG
1	AAAAAAAGTGTGTGTGTGTGTAGATCTCGTATGCCG
2	AAAAAAAGTGTGTGTGTGTGTATATCTCGTATGCCG
1	AAAAAAAGTTCTTTCAAAATATTACTGTGTTCATTG
1	AAAAAAATAAAAGCTAAGTGGGTGTCCAAGAGTGTG
3	AAAAAAATAAATCCAAAGATAAAAGAATGTAATGTC
1	AAAAAAATAATTTATTATTATATTATATTTGTAGTG
1	AAAAAAATACTGTAGAACTCAGAACTCGTATGCCGT
1	AAAAAAATAGAATATAAACAAAGACATATAGATATT
1	AAAAAAATAGCTTATCAGACTGATGTTGACAATCTC
1	AAAAAAATATTAAAATTCGACACAAGAGAAGTCTTT
1	AAAAAAATATTGCACTTGTCCCGGCCTGTATCTCGT
1	AAAAAAATCACTAAAATTCGTATGCCGTCTTCTGCT
19	AAAAAAATCTCGTATGCCGTCTTCTGCTTGAAAAAA
1	AAAAAAATCTTCTGGCTTGGTGTAGGGGCTCAATCT
1	AAAAAAATCTTTGCCTGTACCAAGATATTCTCGTAT
1	AAAAAAATGAGGGAGTAGATTGTATAGTTTCTCGTA
2	AAAAAAATGAGGTAGTAGATTGTATAGTTATCTCGT
1	AAAAAAATGAGGTAGTAGGTTGTATAGTATCTCGTA
1	AAAAAAATGAGGTAGTAGGTTGTGTGGTTATCTCGT
2	AAAAAAATGGAACATCAAATCTCTCGTATGCCGTCT
1	AAAAAAATGTAAAACCCCAAAGCCATCTCGTATGCC
1	AAAAAAATGTAAACATCCTTGACTGGAAGCTATCTC
2	AAAAAAATGTAGTGTTTCCTACTTTATGGAATCTCG
1	AAAAAAATGTAGTGTTTCCTACTTTATGGATCTCGT
1	AAAAAAATGTTTTAAAAATACAGACTGATAAGCTTT
1	AAAAAAATTAAAACCGTGGCCAGCATCTCGTATGCC
1	AAAAAAATTAATAACTTGAGACTTATCTCGTATGCC
1	AAAAAAATTAGAGTGTTCAAAGCAGGCATCTCGTAT
1	AAAAAAATTCAAGTAATTCAGGATAGGTTATCTCGT
1	AAAAAAATTGAGGAAGATGTCTTTGAGAGAATATCG
1	AAAAAAATTGAGTATCAGTTTCATCATTTGTTATTC
2	AAAAAAATTGTCATTGCCAAGGTTACCTAGAGTTTT
1	AAAAAAATTGTGATCTCGTATGCCGTCTTCTGCTTG
4	AAAAAACAAAAAAAAAAAAAAAAAAAAAAAAAAAAA
1	AAAAAACAAAAAAAAAAAAAAAAAAAAAAAAAATTT
1	AAAAAACAAAAAAAAAAAAAAAAAAAAAAATAACTT
1	AAAAAACAAAAAAAAAAAAAAAAATAAAAAAAAAAA
1	AAAAAACAAAAAAATCTCGTATGCCGTCTTATTCTT
1	AAAAAACAAAAAATCTCGTATGCCGGCTTTTTCTTG
1	AAAAAACAAAAAATCTCGTATGCCGTCTTCTGCTTG
1	AAAAAACAAAACCAACAACAAAAAAAAAAAAAAAAA
1	AAAAAACAAAGTGCTGTTCGTGCAGGTAGATCTCGT
1	AAAAAACAAATCTCGTATGCCGTCTTCTGCTTGAAA
2	AAAAAACAACAAAAAAACCCAACTCGTATGCCGTCT
1	AAAAAACAAGAGAAAAAAAAAAAAAAAACAAAAAAA
1	AAAAAACAATGACTGTTGGCACCTCGTATGCCGTCT
1	AAAAAACAATTATTCAGGGAAACCCTTTCTCGTATG
2	AAAAAACACTTCCTCCTGACCTCACTTCTCGTATGC
2	AAAAAACAGAGCATCAGGAGATCTCGTATGCCGTCT
1	AAAAAACAGAGTCTTGTTCAGTTCTATCCCATTCAA
1	AAAAAACAGTCTCTTCACTTCGTATGCCGTCTTCTG
1	AAAAAACATACGTTTGACACTTTTATCATTCCCTTC
1	AAAAAACATCCATCAGTGTCATCTGCTTCCTCGTAT
1	AAAAAACATTAAATTCGTATGCCGTCTTCTGCTTGA
1	AAAAAACCAATACCCTATCTCGTATGCCGTCTTCTG
1	AAAAAACCACAGTTCCTTTTGATCTCGTATGCCGTC
8	AAAAAACCACAGTTCCTTTTGCATCTCGTATGCCGT
2	AAAAAACCACAGTTCCTTTTGCTATCTCGTATGCCG
1	AAAAAACCACTTGTTTCATCCCATTATCTCGTATGC
1	AAAAAACCAGCATGGCATTTAGCATATTATATCACC
1	AAAAAACCATAGTTCCTTTTGCATCTCGTATGCCGT
1	AAAAAACCATCCTACTTCCCTGCTCGTTTAATAGCA
2	AAAAAACCATCTTTGGATTCACTTATTCTTTCTACT
1	AAAAAACCCAGCTCCCAGATACACCCCTCGTATGCC
2	AAAAAACCCCAATTACTTTTGTACCAACCTCGTATG
2	AAAAAACCCTGAAAGCAAAACGATCTCGTATGCCGT
1	AAAAAACCGCAATTACTTTTGTATCTCGTATGCCGT
1	AAAAAACCGCAGTTACTTTTGTATCTCGTATGCCGT
2	AAAAAACCGCAGTTCCTTTTGCATCTCGTATGCCGT
1	AAAAAACCGCCATTACTTTTGCAATCTCGTATGCCG
1	AAAAAACCTAACAAAAAAAAAAAAAAAAAAAAAAAA
1	AAAAAACCTTGTAGAGAGAGTAAAAAATTTAACACC
1	AAAAAACGAATCATTATTTGCTGCTCTATCTCGTAT
1	AAAAAACGGCAGTATGGTTAAGTGGGTAAGAGCTTG
1	AAAAAACGGGACCGAGAAGAAGATATCTCGTATGCC
1	AAAAAACTCACACAGAAATCGTATGCCGTCTTCTGC
1	AAAAAACTCAGTGTAGAAGAGTATCTCGTATGCCGT
3	AAAAAACTCCAGTTGACACAAAATATCTCGTATGCC
1	AAAAAACTCGAGGAATCTCGTATGCCGTCTTCTGCT
1	AAAAAACTCTAGAATCTAAGACAGAAGAACTGAAGA
1	AAAAAACTCTCAGCCTTCAAACAAGACTCTGTTTAG
1	AAAAAACTCTGAAGGAGAGGAGGAATCTCGTATGCC
2	AAAAAACTCTGGGCTGGGTGCAGTGGCTCACGATCT
1	AAAAAACTGAAGCTTATCGTATGCCGTCTTCTGCTT
1	AAAAAACTGACTACCTTTTCTTCATAAATTACCCAG
1	AAAAAACTGATTTAATGAGCCTGATCCAATCTCGTA
3	AAAAAACTGCAGTTACTTTTGTATCTCGTATGCCGT
2	AAAAAACTGGATTCTAGACTGCATCTCGTATGCCGT
1	AAAAAACTGGTTCACTTTTGCATCTGCCTCGTATGC
2	AAAAAACTGTATTTTTATGCCCATTAATCGTATGCC
1	AAAAAACTGTGATTACTTTTGCATCTCGTATGCCGT
2	AAAAAACTTAGAATCTGCTCTCGTATGCCGTCTTCT
1	AAAAAACTTCTCCTTCGTATGCCGTCTTCTGCTTGA
1	AAAAAAGAAAAAAAAAAAAAAAAAAAAAAATTCCGT
1	AAAAAAGAAAACCCATGTCGTATGCCGTCTTCTGCT
2	AAAAAAGAAAAGCCAAGCAAACATCTCGTATGCCGT
1	AAAAAAGAAAAGGGTAGATAATCTTTCGTATGCCGT
1	AAAAAAGAAAGTTATCGTATGCCGTCTTCTGCTTGA
1	AAAAAAGAAATAAATTTTCCATTTCAGCTCGTATGC
1	AAAAAAGAACAATCTAATCGTATGCCGTCTTCTGCT
1	AAAAAAGAACAATTTGGAATCGTATGCCGTCTTCTG
1	AAAAAAGAACCAAAATTATCCTGCCCAGACTCGTAT
1	AAAAAAGAACCTGGGTAGCATCTCGTATGCCGTCTT
1	AAAAAAGAATTTGGACTATATGGTATCGTATGCCGT
1	AAAAAAGACACCCCCCACAATCTCGTATGCCGTCTT
1	AAAAAAGACAGTAGGGTGACTATCTCGTATGCCGTC
2	AAAAAAGACTTTAAAAGTTCAAAATCCTTCTGTCTC
1	AAAAAAGAGAAAATCTCGTATGCCGTCTTCTGCTTG
1	AAAAAAGAGCTGTGGTAGAAAGTATCTCGTATGCCG
6	AAAAAAGAGTACCAATCTCGTATGCCGTCTTCTGCT
1	AAAAAAGAGTATGTAAATAATATCTCGTATGCCGTC
4	AAAAAAGAGTATGTAAATAATGATCTCGTATGCCGT
1	AAAAAAGAGTCCGTGAGTTTCAGATCTCGTATGCCG
1	AAAAAAGATTTGGCTCGGATGCCGTCTTCTGCTTGA
1	AAAAAAGCAAGACTGATCGTATGCCGTCTTCTGCTT
1	AAAAAAGCAAGATCCAATCGTATGCCGTCTTCTGCT
1	AAAAAAGCAAGCTTGGGGCTAGTTTGTGAAATAGGT
1	AAAAAAGCAGAATGAAGTTAGGTATCTCGTATGCCG
1	AAAAAAGCCGGGCGCGGTGGCTCATGCCTGTAATCC
1	AAAAAAGCGTGGAAGTTAACTTCACGGAGTCCCTTC
1	AAAAAAGCTGATTGTCCTAAATTGTGTAGATCGTGG
2	AAAAAAGCTGCTCTTCTGATTATCTCGTATGCCGTC
2	AAAAAAGCTGGGTTGAGAGGGCGAATATCTCGTATG
3	AAAAAAGCTGGGTTGAGAGGGCGAATCTCGTATGCC
1	AAAAAAGCTGGGTTGAGAGGGCGTTATCTCGTATGC
1	AAAAAAGGAACTCTGTGGTGGATCTCGTATGCCGTC
1	AAAAAAGGGACTCGTATGCCGTCTTCTGCTTGAAAA
1	AAAAAAGGGCAGAATTCAGTAGATCTCGTATGCCGT
1	AAAAAAGGGCTCCAAAAAGGCGGTGACCAAGGATCT
1	AAAAAAGGGGGGTGTGGGATCTCGTATGCCGTCTTC
1	AAAAAAGGTCTCTGAATTATCTGATAAAAAATCTCG
1	AAAAAAGGTGATTGCTTCCTTCTCGTATGCCGTCTT
1	AAAAAAGGTTTCCTCCTCTAAGAAGACTTTGTGATC
1	AAAAAAGTAAAAGGAACTCGGCAAATCTTAATCTCG
1	AAAAAAGTAAAAGGAACTCGGCAAATCTTACCCCGC
1	AAAAAAGTAGAATTTTTTAAAGAGCATCTCGTATGC
1	AAAAAAGTCAACAAAGCAGGAAATCTCGTATGCCGT
1	AAAAAAGTCCATAAAGGTGAAATCCCATACCCTCTC
1	AAAAAAGTCCTTGCAGTTTCCTCTATCTCGTATGCC
2	AAAAAAGTCTTTGAATAGTTCATCACAGTTTCGTAT
1	AAAAAAGTGTGTGTGTGTGTAATCTCGTATGCCGTC
3	AAAAAAGTGTGTGTGTGTGTATAATCTCGTATGCCG
2	AAAAAAGTGTGTGTGTGTGTATATAATCTCGTATGC
10	AAAAAAGTGTGTGTGTGTGTATATCTCGTATGCCGT
1	AAAAAAGTTGGAAGCTCTGCACATCTCGTATGCCGT
2	AAAAAAGTTTTTATCTCGTATGCCGTCTTCTGCTTG
2	AAAAAATAAAAAAAAAAAAAAAAAAAAAAAAAAAAA
1	AAAAAATAAACCCTCGTATGCCGTCTTCTGCTTGAA
1	AAAAAATAAACTTTCAAATTGATCTCGTATGCCGTC
1	AAAAAATAAAGATCGTTACAGGCATCTCGTATGCCG
1	AAAAAATAAAGTGCTTATAGTGCAGGTAGATCTCGT
1	AAAAAATAAATAATAGTAGAACTATCTCGTATGCCG
1	AAAAAATAAATTGCCTTAACTAAGATACTGTCGTAT
2	AAAAAATAACTTTTACTCTAATGTGTCGTATGCCGT
1	AAAAAATAAGACCCAATCGTATGCCGACTTCTGCTT
1	AAAAAATAAGATCCTGCGGATCTCGTATGCCGTCTT
2	AAAAAATAATAAAAAATCTCGTATGCCGTCTTCTGC
3	AAAAAATAATGAATAAAATAAATACAAAATAAAAGG
1	AAAAAATAATTTGTGGTAGTGGGATCTCGTATGCCG
1	AAAAAATACAAAATTCAAAAGGATAAGCCAGAATCT
1	AAAAAATACATAGAAAAAGACTGGAAGAAGATTCAT
1	AAAAAATACCTAGTAAAACTTAAGTCAATCAATCCA
1	AAAAAATACTTCCTCTGTTCTCAGATCGTATGCCGT
1	AAAAAATAGGTACTCTTCGTATGCCGTCTTCTGCTT
1	AAAAAATATAACACTGCAGCACCATAAAAGTTTCTC
1	AAAAAATATGGTCCCTTTGTTGCAGATCTCGTATGC
1	AAAAAATCAATATTATTAGTTTCCTTGCCGTTTAAC
1	AAAAAATCACTACTGTGAATTTACTACTATGTAACC
1	AAAAAATCCAAGCAATTCATGACCTTTCGTATGCCG
1	AAAAAATCCCAAACATATAACTGAACTCCTCACACC
1	AAAAAATCCCAAACATATAACTGAACTCCTCACATC
1	AAAAAATCCCATATCCATACTATAGAATAATATTCA
1	AAAAAATCCCTTTATCTCGTATGCCGTCTTCTGCTT
1	AAAAAATCCTGCCTAAAGTAAACACTTTGTTTTATC
1	AAAAAATCGTATGCCGTCTTCTGCTTGAAAAAACGA
2	AAAAAATCTAAAGCATTTAAAATCTAGTGAAATAAT
1	AAAAAATCTAAGGACAGTCTAATTTTCTTTCTCGTA
5	AAAAAATCTCGTATGCCGTCTTCTGCTTGAAAAAAA
1	AAAAAATCTTGCCTCCTAGATAATTTTTTTCTCGGC
1	AAAAAATGAAGCTGAAAGCTGAGTCATGCAAGAATC
1	AAAAAATGAGCTATATATCCCAGTCTGATTATTTTA
1	AAAAAATGAGGGGCAGAGAGCGAGACTTTTCTCGTA
1	AAAAAATGAGGTAGTAGATTGTATAGTTATCTCGTA
1	AAAAAATGAGGTAGTAGGTTGTATAGTTATCTCGTA
1	AAAAAATGAGGTAGTAGTTTGTACAGTTATCTCGTA
1	AAAAAATGATTTAGCACAAGCTAAATCTCGTATGCC
1	AAAAAATGCACATCCTCTCGTATGCCGTCTTCTGCT
1	AAAAAATGCCCAACGTAAAACAATCCATCAATCGTA
1	AAAAAATGCTCAAAGTTTTAGATGTAGCCATCTCGT
1	AAAAAATGGAATCTGTCTTGGAGGACATCAGAAGGT
1	AAAAAATGGCTGTAAATTATTGTAAATATTAAAGGA
2	AAAAAATGGGATCGTTGCAGTGCAACAACTCTCGTA
2	AAAAAATGGTGTTTGTGTTCAGTATCTCGTATGCCG
1	AAAAAATGTAGTGTTTCCTACTTTATGGATCTCGTA
1	AAAAAATGTAGTGTTTCCTACTTTATGGTATCTCGT
3	AAAAAATGTATATTTCTTTACTTCTCTTGTCGTATG
1	AAAAAATGTGCAAATCCATGCAAAACTGAATCTCGT
1	AAAAAATGTTTTGCCTGCCAATTGAATGATTTCGTA
1	AAAAAATGTTTTTCTTGAATGTAGATCTCGTATGCC
1	AAAAAATTAAAAGATGGACTGGATCTCGTATGCCGT
1	AAAAAATTACAAAATCGTATGCCGTCTTCTGCTTGA
1	AAAAAATTAGAGTGTATCTCGTATGCCGTCTTCTGC
2	AAAAAATTAGAGTGTTATCTCGTATGCCGTCTTCTG
2	AAAAAATTAGAGTGTTCAAAGCAGATCTCGTATGCC
1	AAAAAATTAGAGTGTTCAAAGCAGGATCTCGTATGC
1	AAAAAATTAGAGTGTTCAAAGCAGGCATCTCGTATG
1	AAAAAATTAGAGTGTTCAAAGCAGGCCATCTCGTAT
1	AAAAAATTAGAGTGTTCAAAGCAGGCCCGAGATCTC
1	AAAAAATTAGAGTGTTCAAAGCAGGCCCGAGCATCT
2	AAAAAATTAGAGTGTTCAAAGCAGGCCCGAGCCGCC
2	AAAAAATTAGAGTGTTCATCTCGTATGCCGTCTTCT
1	AAAAAATTAGCCAGGCTTGGTGGCATACACCTGTAA
1	AAAAAATTAGCCGGGCATTGTCGTATGCCGTCTTCT
1	AAAAAATTAGGGTGATAGGATAATCTCGTATGCCGT
2	AAAAAATTATCTCATTTAATTCGTATGCCGTCTTCT
1	AAAAAATTATTTTAAGCTGTCAATATCAAGTGTTCG
1	AAAAAATTCAAGTAATCCAGGATAGGCATCTCGTAT
3	AAAAAATTCACACCCACACATGCAACATGCTCTTTC
1	AAAAAATTCATAGTATTTTTGGTTCTTCGTATGCCG
1	AAAAAATTCATTCTTTCCACCATCACAAGAGATTAA
1	AAAAAATTCCTATTGCCTGTGGACGTCGTATGCCGT
1	AAAAAATTCCTCATTTCCTCGTATGCCGTCTTCTGC
1	AAAAAATTCTCCTTTTGGGCTTATCTCGTATGCCGT
1	AAAAAATTCTTGGGAAAGCTTCAGGAGAGTCCTCCT
1	AAAAAATTGAAAAGCAAGGAAGAATCTCGTATGCCG
1	AAAAAATTGAAAAGGATCTCGTATGCCGTCTTCTGC
2	AAAAAATTGAAGTCAACCACAGAGTCGTATGCCGTC
1	AAAAAATTGAATAGAGAATTCAAAAACTCATCGTAT
1	AAAAAATTGCTTCTTTCACCATCACCTCCCCAAACA
1	AAAAAATTGTCTCTCAGCAAAGTGATTATCTCGTAT
3	AAAAAATTGTTTTCACCTGATATGATCTCGTATGCC
1	AAAAAATTTCCGTTTGCATTTCTTGTATCTTGGTCT
1	AAAAAATTTGTAACAATGATTGCCTTTTTTCTTTTT
1	AAAAACAAAAACAACTCATGTCGTATGCCGTCTTCT
1	AAAAACAAAACCAAAACCAAAAACCAACTCGTATGC
1	AAAAACAAAACTAGAAGAACTATTCTTTCAGCACTG
1	AAAAACAAAACTTGTGCTTAAAGGACGGAATTGGTG
1	AAAAACAAAGGCTCTTTTCAGAGCCACTATCTCGTA
1	AAAAACAAAGGCTCTTTTCAGAGCCACTTCGTATGC
1	AAAAACAAAGTACTTTCCAACCTACTGATTTCTCGT
1	AAAAACAAAGTGCTTACAGTGCAGGTAGATCTCGTA
1	AAAAACAAATACTCTTGTGTCGTATGCCGTCTTCTG
1	AAAAACAAATGATTGCTTTCTAACTTTTTTATTTTC
1	AAAAACAAATGGAAATAAAGAGGATCTCGTATGCCG
1	AAAAACAACGGAATCCCAAAAGCAGCTGATCTCGTA
5	AAAAACAACTTTCACTTCTTCCTATTGTAATCGTAT
1	AAAAACAAGATGGCTGAACTCACATCTCGTATGCCG
1	AAAAACAATAAAATAAGATATGCTCGTATGCCGTCT
1	AAAAACAATGGAATTCCTTCCACTTTACTCCCTATG
1	AAAAACAATGGAATTCCTTCCACTTTACTGCCTATG
1	AAAAACAATTTTTTAATTGTAGGATCCTTGTGAGGA
1	AAAAACACAATATTCTGGGCAGCGTGCTCATCTCGT
1	AAAAACACATGAAAAAATGCTCATCATCACTGGCCA
3	AAAAACACTAATGATTGCATATCTCGTATGCCGTCT
1	AAAAACACTGTGTATTCGAAACCATCTCGTATGCCG
2	AAAAACAGAGCTGCAGCAATGGATCTCGTATGCCGT
1	AAAAACAGATGCAATTCCCGGACGTCTATCTCGTAT
2	AAAAACAGCCTGTGTCACTGATCTGTCTCGTCGTAT
2	AAAAACAGCGGTTACTTTTGAACATCTCGTATGCCG
2	AAAAACAGGCTCTCGCTCTGTAGATCTCGTATGCCG
1	AAAAACAGGCTCTCGCTCTGTAGATTTCGTATGCCG
1	AAAAACAGTATATTGAACTTCATGATCATGTTTCTA
1	AAAAACATACTTTTAGAAGAAAAAAGATAAATATCT
2	AAAAACATCAACTCCTGAAGTTAGAAATAAGAATGG
1	AAAAACATCACACTTGCTCGTATGCCGTCTTCTGCT
1	AAAAACATCACCTCTAGCATCAAAAAAATCTCGTAT
1	AAAAACATCACCTCTAGCATCACCAGTATTAGAGGC
1	AAAAACATCTGAAGATGGATTGGGTGAGGGCTGGCA
1	AAAAACATCTGCTGCTTTCCTCCTCGTATGCCGTCT
1	AAAAACATGTGGTTATGAATAATCTCGTATGCCGTC
1	AAAAACATTCAACGCTGTCGGTGAGTATCTCGTATG
1	AAAAACATTCATTGCTGTCGGTGGATCTCGTATGCC
1	AAAAACCAAAAAAAAAAAAAAAAAAAAAAAAGAAGA
2	AAAAACCAACTGTGCCCCTAGATGAGTCGTATGCCG
1	AAAAACCAAGTACACAGAAAATCTGACATTGTCTAG
2	AAAAACCACAACTACTTTTGCGCATCTCGTATGCCG
5	AAAAACCACAATGACTTTTGCCATCTCGTATGCCGT
2	AAAAACCACAATTACTCTTGCATCTCGTATGCCGTC
1	AAAAACCACAATTACTTCTGCATCTCGTATGCCGTC
1	AAAAACCACAATTACTTCTGCATGAGGTAGTAGGTT
1	AAAAACCACAATTACTTTGATCTCGTATGCCGTCTT
2	AAAAACCACAATTACTTTTATCTCGTATGCCGTCTT
5	AAAAACCACAATTACTTTTGAAATCTCGTATGCCGT
2	AAAAACCACAATTACTTTTGAATCTCGTATGCCGTC
17	AAAAACCACAATTACTTTTGATCTCGTATGCCGTCT
9	AAAAACCACAATTACTTTTGCAAATCTCGTATGCCG
1	AAAAACCACAATTACTTTTGCAACTCGTATGCCGTC
1	AAAAACCACAATTACTTTTGCAATATAATACAACCT
1	AAAAACCACAATTACTTTTGCAATATCTCGTATGCC
1	AAAAACCACAATTACTTTTGCAATCGTATGCCGTCT
137	AAAAACCACAATTACTTTTGCAATCTCGTATGCCGT
7	AAAAACCACAATTACTTTTGCACATCTCGTATGCCG
1	AAAAACCACAATTACTTTTGCAGATCTCGTATGCCG
1	AAAAACCACAATTACTTTTGCATCCAGTAGGAGGAA
1	AAAAACCACAATTACTTTTGCATCGTATGCCGTCTT
1	AAAAACCACAATTACTTTTGCATCTCGTATGCCGGC
135	AAAAACCACAATTACTTTTGCATCTCGTATGCCGTC
1	AAAAACCACAATTACTTTTGCATGAGGTAGTAGGTT
1	AAAAACCACAATTACTTTTGCCATCTCGTATGCCGT
3	AAAAACCACAATTACTTTTGCTCTCGTATGCCGTCT
1	AAAAACCACAATTACTTTTGCTGAGGTAGTAGATTG
1	AAAAACCACAATTACTTTTGCTTCGTATGCCGTCTT
5	AAAAACCACAATTACTTTTGTAAATCTCGTATGCCG
10	AAAAACCACAATTACTTTTGTAATCTCGTATGCCGT
1	AAAAACCACAATTACTTTTGTATCTCGTATGCCGCC
11	AAAAACCACAATTACTTTTGTATCTCGTATGCCGTC
1	AAAAACCACAATTGCTTTTGCAATCTCGTATGCCGT
2	AAAAACCACACACAACACAGTGACTTGAGTTCTCTG
1	AAAAACCACAGATTCTTTTGATCTCGTATGCCGTCT
1	AAAAACCACAGTATTTCTCCTTCCACTCGTATGCCG
1	AAAAACCACAGTTACTTTTGATCTCGTATGCCGTCT
7	AAAAACCACAGTTACTTTTGCAATCTCGTATGCCGT
1	AAAAACCACAGTTACTTTTGCATCTCGTATGCCGGC
13	AAAAACCACAGTTACTTTTGCATCTCGTATGCCGTC
1	AAAAACCACAGTTTCTCTTGCATCTCGTATGCCGTC
1	AAAAACCACAGTTTCTTTTGATCTCGTATGCCGTCT
10	AAAAACCACAGTTTCTTTTGCAATCTCGTATGCCGT
3	AAAAACCACAGTTTCTTTTGCATCTCGTATGCCGGC
119	AAAAACCACAGTTTCTTTTGCATCTCGTATGCCGTC
1	AAAAACCACAGTTTCTTTTGTATCTCGTATGCCGTC
5	AAAAACCACATTTACTTTTGATCTCGTATGCCGTCT
4	AAAAACCACATTTACTTTTGCAAATCTCGTATGCCG
26	AAAAACCACATTTACTTTTGCAATCTCGTATGCCGT
3	AAAAACCACATTTACTTTTGCAGATCTCGTATGCCG
4	AAAAACCACATTTACTTTTGCATATCTCGTATGCCG
2	AAAAACCACATTTACTTTTGCATCACAGTGAACCGG
31	AAAAACCACATTTACTTTTGCATCTCGTATGCCGTC
1	AAAAACCACATTTACTTTTGCATTCTCGTATGCCGT
1	AAAAACCACATTTCCTTTTGCAATCTCGTATGCCGT
4	AAAAACCACCAAATCTCGTATGCCGTCTTCTGCTTG
1	AAAAACCACGATCACTTTTGCAATCTCGTATGCCGT
3	AAAAACCACGATCACTTTTGCATCTCGTATGCCGTC
2	AAAAACCACGGTTACTTTTGCAATCTCGTATGCCGT
1	AAAAACCACGGTTACTTTTGCATCTCGTATGCCGTC
2	AAAAACCACTATCCCCCACCAACTCGTATGCCGTCT
1	AAAAACCACTATTTGACTCGTATGCCGTCTTCTGCT
1	AAAAACCAGAAAACAAGGCGAGAAAGAACAGGAAGA
1	AAAAACCAGAATTACTTTTGCAATCTCGTATGCCGT
1	AAAAACCAGATCCAGGTTTCAATTCCAAGTTCTTCA
2	AAAAACCAGCGAGGATGCAGACATCTCGTATGCCGT
1	AAAAACCATGTCCCTCGTATGCCGTCTTCTGCTTGA
1	AAAAACCATTAAGGTGTCGTATGCCGTCTTCTGCTT
1	AAAAACCATTTCATAACTTTGTCAAAGTTAAATTAT
2	AAAAACCCAAAATAGTAAAAAAATCTCGTATGCCGT
1	AAAAACCCCAATTACTTTTGCAATCTCGTATGCCGT
1	AAAAACCCCAATTACTTTTGCATCTCGTATGCCGCC
3	AAAAACCCCAATTACTTTTGCATCTCGTATGCCGTC
1	AAAAACCCTCACCTCTCAGATTCTGCCTTCACTCTC
1	AAAAACCCTCAGTTGCCATGAAGATCTCGTATGCCG
1	AAAAACCCTGAGACCCTATCTCGTATGCCGTCTTCT
3	AAAAACCCTGGAAGGTGGAGGATCTCGTATGCCGTC
3	AAAAACCCTGGAAGGTGGAGGCATCTCGTATGCCGT
1	AAAAACCCTGGAAGGTGGAGGCCATCTCGTATGCCG
2	AAAAACCCTTTATGTGGGTTATCTCTCGTATGCCGT
2	AAAAACCGACGATCATCTCGTATGCCGTCTTCTGCT
1	AAAAACCGCAATAACTTTTGCAATCTCGTATGCCGT
1	AAAAACCGCAATAACTTTTGCATCTCGTAAGCCGGT
4	AAAAACCGCAATAACTTTTGCATCTCGTATGCCGTC
3	AAAAACCGCAATGACTTTTGCATCTCGTATGCCGTC
2	AAAAACCGCAATTACTTTTATCTCGTATGCCGTCTT
1	AAAAACCGCAATTACTTTTGATCGGTAGCCGGCCTT
7	AAAAACCGCAATTACTTTTGATCTCGTATGCCGTCT
1	AAAAACCGCAATTACTTTTGCAAATCTCGTATGCCG
1	AAAAACCGCAATTACTTTTGCAATCGTATGCCGTCT
20	AAAAACCGCAATTACTTTTGCAATCTCGTATGCCGT
1	AAAAACCGCAATTACTTTTGCACTCTCGTATGCCGT
1	AAAAACCGCAATTACTTTTGCATCCCGTATGCCGTC
31	AAAAACCGCAATTACTTTTGCATCTCGTATGCCGTC
1	AAAAACCGCAATTACTTTTGCATCTCGTATTCCGTC
1	AAAAACCGCAATTACTTTTGCATTCGTATGCCGTCT
2	AAAAACCGCAATTATTTTTGCATCTCGTATGCCGTC
2	AAAAACCGCAATTATTTTTGCTATCTCGTATGCCGT
2	AAAAACCGCAATTCCTTTTGATCTCGTATGCCGTCT
1	AAAAACCGCAATTCCTTTTGCAATCTCGTATGCCGT
4	AAAAACCGCAATTCCTTTTGCATCTCGTATGCCGTC
2	AAAAACCGCAGTTACTTTTGCAATCTCGTATGCCGT
1	AAAAACCGCCATTACTTCTGCATCTCGGATGCCGGC
4	AAAAACCGCCATTACTTTTGATCTCGTATGCCGTCT
1	AAAAACCGCCATTACTTTTGCAAATCTCGTATGCCG
12	AAAAACCGCCATTACTTTTGCAATCTCGTATGCCGT
4	AAAAACCGCCATTACTTTTGCACATCTCGTATGCCG
1	AAAAACCGCCATTACTTTTGCATATCTCGTATGCCG
1	AAAAACCGCCATTACTTTTGCATCGTATGCCGTCTT
17	AAAAACCGCCATTACTTTTGCATCTCGTATGCCGTC
1	AAAAACCGCCATTACTTTTGCTAGCAGCACGTAAAT
5	AAAAACCGCGATTACTTTTGTGATCTCGTATGCCGT
1	AAAAACCGCGATTACTTTTGTTATCTCGTATGCCGT
1	AAAAACCGCTATTACTTTTGCAATCTCGTATGCCGT
1	AAAAACCGGCAATTACTTTTGATCTCGTATGCCGTC
1	AAAAACCGGCAATTACTTTTGCATCTCGTATGCCGT
1	AAAAACCGTAATTACTTTTGATCTCGTATGCCGTCT
2	AAAAACCGTAATTACTTTTGCAATCTCGTATGCCGT
2	AAAAACCGTAATTACTTTTGCATCTCGTATGCCGTC
1	AAAAACCGTAATTACTTTTGCTATCTCGTATGCCGT
3	AAAAACCTATTCTTGATTACTTGTTTATCTCGTATG
2	AAAAACCTCAGTTACTTTTGCAATATCTCGTATGCC
6	AAAAACCTCAGTTACTTTTGCAATCTCGTATGCCGT
3	AAAAACCTCAGTTACTTTTGCATCTCGTATGCCGTC
1	AAAAACCTCAGTTTCTTTTGCATCTCGTATGCCGTC
1	AAAAACCTGAAGTTTGTCTTGTTAACATCATCCTGT
3	AAAAACCTGTGCTTCCAGAAAAAAGCTTGACATCCA
2	AAAAACCTTACTTCGTATGCCGTCTTCTGCTTGAAA
1	AAAAACCTTAGGAGGGTGAGAATTGTTGGGAATCTC
1	AAAAACCTTGTCTTTGAGCTCTCGTATGCCGTCTTC
1	AAAAACGAAGACTTTTGATCACATCGTATGCCGTCT
1	AAAAACGACAATTACTTTTGTATCTCGTATGCCGTC
1	AAAAACGACAATTACTTTTGTGAATCTCGTATGCCG
6	AAAAACGACAATTACTTTTGTGATCTCGTATGCCGT
1	AAAAACGATTTTCTTCTGTAGAATGTTTGACGTCGT
1	AAAAACGATTTTCTTCTGTAGAATGTTTGACTTCGT
1	AAAAACGCGATTACTTTTGCATCTCGTATGCCGTCT
1	AAAAACGGAGACTACTTTTGCAATCTCGTATGCCGT
1	AAAAACGGCAATTACTTTTGCAATCTCGTATGCCGT
1	AAAAACGGCAGTATGGTTAAGTGGGTAAGAGCTTGG
1	AAAAACGTCCGGGTCCAAAGAGAGAGCTTCCAAAAG
1	AAAAACGTCGTTATGTTTGTAGATCTCGTATGCCGT
1	AAAAACGTGAAAATTCCTTACCAAACTTCATGCGTA
1	AAAAACGTGACCCGGAAATTGGATCTCGTATGCCGT
1	AAAAACGTGCATTCCTTGAGTTCGTATGCCGTCTTC
2	AAAAACTAAAAGTTACCTAGGATGTCTCGTATGCCG
1	AAAAACTAAATTCCACATTAGTCTGCTCTCGTATGC
1	AAAAACTACAGAGGATATTTGTCATCTCGTATGCCG
4	AAAAACTACGTTTCCCAAACTTCCTCGTATGCCGTC
1	AAAAACTACTAGGATCACGCGGCATGTATTGAGCAT
1	AAAAACTAGAGCAAAAGTCTATCTCGTATGCCGCCT
2	AAAAACTAGAGCAAAAGTCTATCTCGTATGCCGTCT
1	AAAAACTAGAGCAAAAGTCTTATCTCGTATGCCGTC
1	AAAAACTAGTTACTAGAGTGAACTTTGTGCATGTGT
3	AAAAACTAGTTTAAATTGATGACTTGTTCGTATGCC
1	AAAAACTATCTTCTAAACTGCTCGTATGCCGTCTTC
1	AAAAACTATGATTACTTTTGCAATCTCGTATGCCGT
2	AAAAACTATTAAAAAAGGCTCGTATGCCGTCTTCTG
1	AAAAACTATTTATGGAAGTTTGCAGAAATTGTTCAG
1	AAAAACTCATGTACTCACCCATCTCGTATGCCGTCT
1	AAAAACTCCAGTTGACACAAAATAGACTACGAAAGT
1	AAAAACTCCCTAAGCAACTCCAGATCTCGTATGCCG
2	AAAAACTCCTGGGCTGAAGAAATCATCTCGTATGCC
1	AAAAACTCTGATTACTTTTGCAATCTCGTATGCCGT
1	AAAAACTCTTCTTCGTGGACACTGGCTCCATCTCGT
1	AAAAACTGAGACTACCTTTGCATCTCGTATGCCGTC
1	AAAAACTGAGACTACTTTCGATCTCGTATGCCGTCT
1	AAAAACTGAGACTACTTTCGCATCTCGTATGCCGTC
2	AAAAACTGAGACTACTTTTACATCTCGTATGCCGTC
1	AAAAACTGAGACTACTTTTATCTCGTATGCCGTCTT
1	AAAAACTGAGACTACTTTTGATCGTATGCCGTCTTC
23	AAAAACTGAGACTACTTTTGATCTCGTATGCCGTCT
2	AAAAACTGAGACTACTTTTGCAAAATCTCGTATGCC
16	AAAAACTGAGACTACTTTTGCAAATCTCGTATGCCG
1	AAAAACTGAGACTACTTTTGCAATCTCGTATGCCGA
215	AAAAACTGAGACTACTTTTGCAATCTCGTATGCCGT
1	AAAAACTGAGACTACTTTTGCAATCTCGTCTGCCGT
1	AAAAACTGAGACTACTTTTGCAATTCGTATGCCGTC
1	AAAAACTGAGACTACTTTTGCACTCGTATGCCGTCT
2	AAAAACTGAGACTACTTTTGCAGATCTCGTATGCCG
4	AAAAACTGAGACTACTTTTGCATATCTCGTATGCCG
1	AAAAACTGAGACTACTTTTGCATATGGCACTGGTAG
1	AAAAACTGAGACTACTTTTGCATCGTATGCCGTCTT
1	AAAAACTGAGACTACTTTTGCATCTCGTAAGCCGGC
2	AAAAACTGAGACTACTTTTGCATCTCGTATGCCGGC
268	AAAAACTGAGACTACTTTTGCATCTCGTATGCCGTC
1	AAAAACTGAGACTACTTTTGCATCTCGTATGCCGTT
2	AAAAACTGAGACTACTTTTGCATCTCGTATGCGGTC
1	AAAAACTGAGACTACTTTTGCATTCGTATGCCGTCT
1	AAAAACTGAGACTACTTTTGCATTTGGCAATGGTAG
1	AAAAACTGAGACTACTTTTGCCATTGCACTTGTCTC
1	AAAAACTGAGACTACTTTTGCGATCTCGTATGCCGT
1	AAAAACTGAGACTACTTTTGCTCTCGTACGCCGGCT
2	AAAAACTGAGACTACTTTTGCTCTCGTATGCCGTCT
3	AAAAACTGAGACTATTTTTGCAATCTCGTATGCCGT
1	AAAAACTGAGTGTGAGAGACTGGATCTCGTATGCCG
2	AAAAACTGATAAACCCAGACAAGAAGAATCTCGTAT
1	AAAAACTGCAATGACTTTTGATCTCGTATGCCGTCT
1	AAAAACTGCAATTACTTTCGCAACTCGTATGCCGTC
6	AAAAACTGCAATTACTTTCGCATCTCGTATGCCGTC
1	AAAAACTGCAATTACTTTTATCTCGTATGCCGTCTT
7	AAAAACTGCAATTACTTTTGATCTCGTATGCCGTCT
1	AAAAACTGCAATTACTTTTGATCTCTTATGCCGTCT
9	AAAAACTGCAATTACTTTTGCAATCTCGTATGCCGT
1	AAAAACTGCAATTACTTTTGCACTCGTATGCCGCCT
1	AAAAACTGCAATTACTTTTGCACTCGTATGCCGTCT
1	AAAAACTGCAATTACTTTTGCATCTCGTATGCCCTC
54	AAAAACTGCAATTACTTTTGCATCTCGTATGCCGTC
1	AAAAACTGCAATTACTTTTGCATCTCGTATGCCGTG
1	AAAAACTGCAATTACTTTTGCATCTCGTATGCCGTT
1	AAAAACTGCAATTACTTTTGCGATCTCGTATGCCGT
1	AAAAACTGCAATTACTTTTGTAGCACCATTTGAAAT
1	AAAAACTGCAATTACTTTTGTATCTCGTATGCCGTC
1	AAAAACTGCAGTTACCTTTTTTATCTCGTATGCCGT
2	AAAAACTGCAGTTACTTTTCCATCTCGTATGCCGTC
6	AAAAACTGCAGTTACTTTTGCATCTCGTATGCCGTC
5	AAAAACTGCAGTTACTTTTGTATCTCGTATGCCGTC
1	AAAAACTGCAGTTACTTTTGTGAATCTCGTATGCCG
2	AAAAACTGCAGTTACTTTTGTGTGAGGTAGTAGGTT
1	AAAAACTGCGACTACTTTTGCATCTCGTATGCCGTT
4	AAAAACTGCGATTACTTTTGCATCTCGTATGCCGTC
2	AAAAACTGGAACGGTGAAGGTATCTCGTATGCCGTC
2	AAAAACTGGACTTGGAGTCAGAAGGCGTATCTCGTA
1	AAAAACTGGGACTACTTTTGCAATCTCGTATGCCGT
1	AAAAACTGGGATTACTTTTGCATCTCGTATGCCGTC
1	AAAAACTGGGTTGAGAGGGAATATCTCGTATGCCGT
1	AAAAACTGGGTTGAGAGGGCATCTCGTATGCCGTCT
1	AAAAACTGGGTTGAGAGGGCGAAAAATCTCGTATGC
1	AAAAACTGGGTTGAGAGGGCGAAATCTCGGATGCCG
2	AAAAACTGGGTTGAGAGGGCGAAATCTCGTATGCCG
1	AAAAACTGGGTTGAGAGGGCGAATAATCTCGTATGC
2	AAAAACTGGGTTGAGAGGGCGAATATCTCGTATGCC
1	AAAAACTGGGTTGAGAGGGCGAATCTCGTAGGCCGT
6	AAAAACTGGGTTGAGAGGGCGAATCTCGTATGCCGT
1	AAAAACTGGGTTGAGAGGGCGAATCTCGTATTCCGT
2	AAAAACTGGGTTGAGAGGGCGATATCTCGTATGCCG
1	AAAAACTGGGTTGAGAGGGCGATCTCGTATGCCGTC
1	AAAAACTGGGTTGAGAGGGCGATTATCTCGTATGCC
1	AAAAACTGGGTTGAGAGGGCGTTATATCTCGTATGC
1	AAAAACTGGGTTGATAGGGCGATATCTCGTATGCCG
1	AAAAACTGGGTTGCAAGGGAGAAATATAGCAGGTAG
1	AAAAACTGGTGCCACTGGTTTTGATCTCGTATGCCG
1	AAAAACTGTAAACAAAGACAACCATCTCGTATGCCG
2	AAAAACTGTAATTACTTTTGCAATCTCGTATGCCGT
5	AAAAACTGTAATTACTTTTGCATCTCGTATGCCGTC
1	AAAAACTGTAATTTCCTTTGCAATATCTCGTATGCC
5	AAAAACTGTAATTTCCTTTGCAATCTCGTATGCCGT
3	AAAAACTGTAATTTCCTTTGCATCTCGTATGCCGTC
1	AAAAACTGTAGCAGAGCATATCTCGTATGCCGTCTT
1	AAAAACTGTGAGTACTTTTGCAATCTCGTATGCCGT
2	AAAAACTGTGATTACTCTTGCAATCTCGTATGCCGT
1	AAAAACTGTGATTACTTCTGCATCTCGTATGCCGGC
1	AAAAACTGTGATTACTTTGCATCTCGTATGCCGTCT
5	AAAAACTGTGATTACTTTTGATCTCGTATGCCGTCT
6	AAAAACTGTGATTACTTTTGCAAATCTCGTATGCCG
1	AAAAACTGTGATTACTTTTGCAATCATCTCGTATGC
1	AAAAACTGTGATTACTTTTGCAATCGTATGCCGTCT
217	AAAAACTGTGATTACTTTTGCAATCTCGTATGCCGT
2	AAAAACTGTGATTACTTTTGCAATTTCGTATGCCGT
1	AAAAACTGTGATTACTTTTGCACTCTCGTATGCCGT
2	AAAAACTGTGATTACTTTTGCATATCTCGTATGCCG
1	AAAAACTGTGATTACTTTTGCATCCCGTATGCCGTT
2	AAAAACTGTGATTACTTTTGCATCTCGTATGCCATA
3	AAAAACTGTGATTACTTTTGCATCTCGTATGCCGGC
201	AAAAACTGTGATTACTTTTGCATCTCGTATGCCGTC
1	AAAAACTGTGATTACTTTTGCATCTCGTATGCCGTG
1	AAAAACTGTGATTACTTTTGCATCTCGTATGCCGTT
1	AAAAACTGTGATTACTTTTGCCATCTCGTATGCCGT
1	AAAAACTGTGATTACTTTTGCTCGTATGCCGTCTTC
1	AAAAACTGTGATTACTTTTGCTTCAAGTAATCCAGG
1	AAAAACTTAATCAGCTGGGCGTGGTGGCTATCTCGT
1	AAAAACTTAGAAGGCCTCATTCCTAACCAGTACCTC
1	AAAAACTTAGACTACTTTTGCATCTCGTATGCCGTC
1	AAAAACTTAGAGGCTGTGGAGAACTCGTATGCCGTC
23	AAAAACTTAGAGGCTGTGGAGAATCTCGTATGCCGT
1	AAAAACTTAGAGGCTGTGGAGAGTCTCGTATGCCGT
4	AAAAACTTAGAGGCTGTGGAGATCTCGTATGCCGTC
2	AAAAACTTAGAGGCTGTGGAGTATCTCGTATGCCGT
1	AAAAACTTCATATTGGTTGTGGCTCACGCCTGTAAT
1	AAAAACTTCTAGAGTTCCTCATTTACTCGTATGCCG
1	AAAAACTTCTTCTTCCTCTTCTTCCTCTTCCTCGTA
1	AAAAACTTGAACACTTCGTATGCCGTCTTCTGCTTG
1	AAAAACTTGATTCTTCGTATGCCGTCTTCTGCTTGA
1	AAAAACTTGCTTGCCTGAGTTTGGGGTCTACTCGTA
2	AAAAACTTGTCATCAGTGCTCCTCTTCGTATGCCGT
1	AAAAACTTTCTCATTGTACTCTCGTATGCCGTCTTC
1	AAAAACTTTCTCCTTTTTTCATCAGGATCTTCGTAT
1	AAAAACTTTGATTACTTTTGCATCTCGTATGCCGTC
2	AAAAACTTTTCTTGGGACTCTTACAACAACTTCCTC
1	AAAAACTTTTGTCCAAGGTTTTAGCCCTTTCGTATG
1	AAAAAGAAAAAAAAAAAAGAAAAGAAAAAGGTATCT
1	AAAAAGAAAAAGAAAAATTACCAAAGATAGTGCTGA
1	AAAAAGAAAAAGAAAGGCGAGGAGGAGGTGACTGCA
1	AAAAAGAAAAGGAAGGAAAGAATCTCGTATGCCGTC
1	AAAAAGAAAAGTCAGGCACCCCACCTTAGACCTCGT
1	AAAAAGAAACAAGATCCAATCGTATGCCGTCTTCTG
1	AAAAAGAAACTCCTAGGCCGGATCTCGTATGCCGGC
1	AAAAAGAAACTCCTAGGCCGGATCTCGTATGCCGTC
1	AAAAAGAAAGAGGAAGAAAGGGGGAAGGAGGATCTC
1	AAAAAGAACCTGAAACCGTGTACGTACAAGCAGTGG
1	AAAAAGAAGAAAAAGAAAAATTAGATGGGATCTCGT
4	AAAAAGAAGAAACAGAAGAGATCTCGTATGCCGTCT
1	AAAAAGAAGAACATGAAGGAACTGACTCCTCTTCAA
1	AAAAAGAAGAAGTGGTCCAAAGGCAAAGATCTCGTA
1	AAAAAGAAGCACTTTATGTAAAAATCTCGTATGCCG
2	AAAAAGAAGTTGGCTGGGTGTCGTGGCAGGGATCTC
1	AAAAAGAAGTTGGCTGGGTGTCGTGGCAGGTATCTC
2	AAAAAGAAGTTTACTGCAATGTGATCTCGTATGCCG
1	AAAAAGAATTGAACCTGCGGAAGAGCATCTCGTATG
1	AAAAAGACAATTTAGCAGAGATCGTATGCCGTCTTC
1	AAAAAGACACCCCCCACAAAAAAAAAAAAAAAAAAA
1	AAAAAGACACCCCCCACAGGTTATGTAGCTTACCAA
1	AAAAAGACACCCCCCACAGTTTATAAATAAAAAAAA
1	AAAAAGACACCCCCCACCAATCTCGTATGCCGTCTT
1	AAAAAGACATCGTATGCCGTCTTCTGCTTGAAAAAA
3	AAAAAGACCACAGTTCCTTTTGCATCTCGTATGCCG
2	AAAAAGACTAAGACACTCAGTCATCATCTCGTATGC
1	AAAAAGACTGAAGTTTTTTTTTTTAAATGCAGATCG
1	AAAAAGACTTCAGTCTCCTGTACCTCCTCGTATGCC
1	AAAAAGAGAAAAGAAGAAGGAAGGGAATCTCGTATG
1	AAAAAGAGAAAAGAAGAAGGGAGGGAATCTCGTATG
2	AAAAAGAGAACCAAGAAGTTCATCCGGCACCAGTCA
1	AAAAAGAGAAGTCCTTGAACACCTTGTCATCGTATG
1	AAAAAGAGAGAGAGAGAGAAGATCTCGTATGCCGTC
1	AAAAAGAGAGAGAGAGAGAATCTCGTATGCCGTCTT
1	AAAAAGAGAGAGAGAGAGAGAGAGAGAGAGAGAGTA
1	AAAAAGAGAGCTAGCACCGGAAGAAATCTCGTATGC
2	AAAAAGAGATGCGGTAGCAGCATCTCGTATGCCGTC
2	AAAAAGAGATGCGGTAGCAGCTATCTCGTATGCCGT
1	AAAAAGAGCTGCGGTAGCAGCTATCTCGTATGCCGT
8	AAAAAGAGCTGTGGTAGAAAGTATCTCGTATGCCGT
1	AAAAAGAGGACCACCACCAAGTATCTCGTATGCCGT
1	AAAAAGAGGTTGTTGCTGTAGCATCTCGTATGCCGT
1	AAAAAGAGTAATCTCGTATGCCGTCTTCTGCTTGAA
1	AAAAAGAGTACCAATCTCGTATGCCGTCTTCTGCTT
1	AAAAAGAGTACCATCTCGTATGCCGTCTTCTGCTTG
1	AAAAAGAGTATGTAAATAATGGATCTCGTATGCCGT
1	AAAAAGAGTGGAGAGACTGTGTCCATCTCGTATGCC
1	AAAAAGAGTTAAGTCTCGTATGCCGTCTTCTGCTTG
1	AAAAAGAGTTGGTAGCATCTCGTATGCCGTCTTCTG
1	AAAAAGAGTTGGTAGCTCTTGATCCGGCATCTCGTA
1	AAAAAGAGTTGGTAGCTCTTGATCCGGTGGTTTGAT
1	AAAAAGAGTTGTATAGCCTTGCCCCACTCTCGTATG
1	AAAAAGATAGAAACTGTCTTTTTCAATAAAAAGCAC
1	AAAAAGATATTTGATTATCTTAAAAATTGTTAAATA
1	AAAAAGATCCCTATACTTTTGCTCGTATGACGTCTT
1	AAAAAGATCTCAAACTTTCATCTTAGCAAGTCTGAC
5	AAAAAGATGGAAGATGAGTAGAATCTCGTATGCCGT
5	AAAAAGATGGAAGATGAGTAGATCTCGTATGCCGTC
1	AAAAAGATGGACATTGACAAGTCTAATTCGTATGCC
1	AAAAAGATGGACCCTCAGCGGCGCTTCCTCGTATGC
3	AAAAAGATTATTTCTATTCAGGGAGGATATTCGTAT
1	AAAAAGATTGAGGCCATGGTAGATCTCGTATGCCGT
15	AAAAAGATTGAGGCCATGGTAGCATCTCGTATGCCG
2	AAAAAGATTGAGGCCATGGTAGCTATCTCGTATGCC
3	AAAAAGATTTTTGCTGACAAAAATCTCGTATGCCGT
1	AAAAAGATTTTTTGTAGAGATGAGGTTATCTCGTAT
1	AAAAAGCAAATAAGATAAGGCACAATGGTACAATGT
1	AAAAAGCAAGAAAAAAAAAAAAAAAAAAAAAAAAAA
1	AAAAAGCAAGACTCAATCGTATGCCGTCTTCTGCTT
1	AAAAAGCAAGATCCAATCGTATGCCGTCTTCTGCTT
1	AAAAAGCAATACCCAATCGTATGCCGTCTTCTGCTT
2	AAAAAGCACCCTCTCCCAGCAATCGTATGCCGTCTT
2	AAAAAGCAGATAAGAACCGTGCCCGAGTAGAAGAGA
1	AAAAAGCATAGTGGTATTTAGTATCTCGTATGCCGT
1	AAAAAGCATGCTCCAGAGGCGCATCTCGTATGCCGT
8	AAAAAGCATGCTCCAGTGGCGCATCTCGTATGCCGT
1	AAAAAGCCAAGATTAAAAATATTAGTGTGTCGTATG
1	AAAAAGCCACCACTGTTCCCAGTCAGCATATATCTC
1	AAAAAGCCATTGCCAAACCCTTAATCATCTCGTATG
1	AAAAAGCCTAGTAGAGAGTCAAAGTGCTCGTATGCC
2	AAAAAGCCTTAACAATTCCACCTTCGTATGCCGTCT
1	AAAAAGCGCGGAGTTGGATCTTGGGAGCGCGCGGGA
1	AAAAAGCTAGATAACCGAAAGTAAATCTCGTATGCC
1	AAAAAGCTAGATAACCGAAAGTAATCTCGTATGCCG
5	AAAAAGCTAGATAACCGAAAGTATCTCGTATGCCGT
1	AAAAAGCTATATTTGTAGCTCTTACCCCGAACTCGT
1	AAAAAGCTCGTAATCTCGTATGCCGTCTTCTGCTTG
2	AAAAAGCTCGTAGATCTCGTATGCCGTCTTCTGCTT
1	AAAAAGCTCGTAGTTGGATCTATCTCGTATGCCGTC
3	AAAAAGCTCGTAGTTGGATCTCGTATGCCGTCTTCT
1	AAAAAGCTCGTAGTTGGATCTTGGATCTCGTATGCC
1	AAAAAGCTCGTAGTTGGATCTTGGGACTCGTATGCC
4	AAAAAGCTCGTAGTTGGATCTTGGGAGCATCTCGTA
1	AAAAAGCTCGTAGTTGGATCTTGGGAGCCTCGGCAT
1	AAAAAGCTCGTAGTTGGATCTTGGGAGCGGGCAGGC
2	AAAAAGCTCGTAGTTGGATCTTGGGAGCGGGCGGAT
4	AAAAAGCTCGTAGTTGGATCTTGGGAGCGGGCGGGA
22	AAAAAGCTCGTAGTTGGATCTTGGGAGCGGGCGGGC
1	AAAAAGCTCGTAGTTGGATCTTGGGAGCGGGTGGGC
3	AAAAAGCTCGTAGTTGGATCTTGGGATCTCGTATGC
1	AAAAAGCTCTAAGCCCAGGCCTTTTGGAATATGTCT
1	AAAAAGCTGGGTGAGATGTGGAATATCTCGTATGCC
3	AAAAAGCTGGGTTGAGAGGGCGAAATCTCGTATGCC
2	AAAAAGCTGGGTTGAGAGGGCGAATATCTCGTATGC
15	AAAAAGCTGGGTTGAGAGGGCGAATCTCGTATGCCG
4	AAAAAGCTGGGTTGAGAGGGCGATATCTCGTATGCC
2	AAAAAGCTGGGTTGAGAGGGCGATCTCGTATGCCGT
1	AAAAAGCTGGGTTGAGAGGGCGTATCTCGTATGCCG
1	AAAAAGCTTCCTTTGTGCATGCAATCACCTCTTGTA
2	AAAAAGGAAAAAAAAAAGAAAAAAAATGTTGAATCT
1	AAAAAGGAAGAAGAGAATGCTGAATCTCGTATGCCG
2	AAAAAGGAAGATGATTGTCAGGATCTCGTATGCCGT
1	AAAAAGGAAGGAATCGAACCCCCATCTCGTATGCCG
2	AAAAAGGAAGGAGAGAAAAAATATCTCGTATGCCGT
1	AAAAAGGAATAGAGCCATCACGGAGTGGATCTCGTA
1	AAAAAGGAATCTGGCACTCGAAAAGGTATCTCGTAT
1	AAAAAGGAATGAGAATTTAGTGTTTATGTAATAAAT
1	AAAAAGGACAAATAGCTGAGCGAATCTCGTATGCCG
2	AAAAAGGACATAAGTTGTCTGGAAAGTGTCTGCCTT
3	AAAAAGGAGCCACAGGATGAATATCTCGTATGCCGT
1	AAAAAGGAGCCCAGAGTGACAGTATCTCGTATGCCG
1	AAAAAGGAGGATAGTCTGAAATCACATCTCGTATGC
3	AAAAAGGCAGTGGAACAGAATCTCGTATGCCGTCTT
1	AAAAAGGCATTGCTGGCTCTGAAGAAGCAATCTCGT
1	AAAAAGGCCAAGTCTCCATCCCAGAAGAAGCATCTC
1	AAAAAGGCCGAGAAGCGATGCGTATATCTCGTATGC
1	AAAAAGGCCGGGCGAAGAGATCTCGTATGCCGTCTT
1	AAAAAGGCCTTCGATATCTCGTATGCCGTCTTCTGC
1	AAAAAGGCCTTCGATATCTCGTATGTCGTCTTCTGC
1	AAAAAGGCGGGAGAAGCCCCGGCAGGTTTGAAGCAT
1	AAAAAGGCTCTGGACGGCGGCGATCTCGTATGCCGT
2	AAAAAGGGACAGTCGGAAGAAAATCTCGTATGCCGT
1	AAAAAGGGACAGTCGGAAGTATCTCGTATGCCGTCT
1	AAAAAGGGATTCTGTAGCTTATCTCGTATGCCGTCT
2	AAAAAGGGATTCTGTAGCTTTAAATCTCGTATGCCG
2	AAAAAGGGATTCTGTAGCTTTAACTATCTCGTATGC
7	AAAAAGGGATTCTGTAGCTTTAATCTCGTATGCCGT
6	AAAAAGGGATTCTGTAGCTTTATCTCGTATGCCGTC
3	AAAAAGGGGAGAGAGGAAGAGGAGGAGGAGGCATCT
1	AAAAAGGGGAGGAGAATTAGATCTCGTATGCCGTCT
2	AAAAAGGGGGAGGGGGGAGAAGACTCTTTTTTTTTG
2	AAAAAGGGGGAGGGGGGAGAAGATCTCGTATGCCGT
1	AAAAAGGGGGCTGTACATAGGCATCTCGTATGCCGT
1	AAAAAGGGGGGGTGGGGTCAGTATCTCGTATGCCGT
1	AAAAAGGGGTTGGGAAGGAAGAGATCTCGTATGCCG
1	AAAAAGGGTAATATTAATAAAAGTACTGTGAATAAT
1	AAAAAGGGTTCTAAGAAGGCATCTCGTATGCCGTCT
1	AAAAAGGGTTTCTTAGATCTCAATTCCATGGGTTGG
1	AAAAAGGTACATCCAGCAGTGGTATCTCGTATGCCG
1	AAAAAGGTAGGTCATGAACGCATATCTCGTATGCCG
1	AAAAAGGTATAGAAAAATTTGAACATCATGTCGAGC
1	AAAAAGGTCGGTTATGTTGTGTCGTATGCCGTCTTC
1	AAAAAGGTGATCCCAGGATATCTCGTATGCCGTCTT
3	AAAAAGGTGTTTGACATCGTATGCCGTCTTCTGCTT
1	AAAAAGTAAAAATCTCGTATGCCGTCTTCTGCTTGA
1	AAAAAGTAAATCATTACACGCACATATGTGTATGAT
1	AAAAAGTAAGAAAATTTTAAACCACAGCATCTCGTA
1	AAAAAGTAAGTCTAATCTTCATCTCTCTTATCTCGT
2	AAAAAGTAATCACTGTTTTTGCCATCTCGTATGCCG
1	AAAAAGTAATTGCGGTTTTTGATCTCGTATGCCGTC
2	AAAAAGTAATTGCGGTTTTTGCAATCTCGTATGCCG
58	AAAAAGTAATTGCGGTTTTTGCATCTCGTATGCCGT
3	AAAAAGTAATTGCGGTTTTTGCCAATCTCGTATGCC
15	AAAAAGTAATTGCGGTTTTTGCCATCTCGTATGCCG
1	AAAAAGTAATTGCGGTTTTTGGATCTCGTATGCCGT
1	AAAAAGTACCATGTACTCTCATCATTCAGGGCGCAT
1	AAAAAGTACTCAAAGTTTCCTATATTAGCCCTCGTA
2	AAAAAGTACTGAATGCAGTGGAAAGTAGCATTTTAT
1	AAAAAGTAGAAAGCACTACTAACAGCACTGGAGGGT
3	AAAAAGTAGATGCTGTGATGATGAGCATTTTTTCGT
2	AAAAAGTAGGCATGAGCCCTGAGGACCTCGTATGCC
1	AAAAAGTATAAGAATTATTCCTCTAGTATGTCTTCT
1	AAAAAGTATTATTATTAACCTGTTCAGATTGCGTTT
1	AAAAAGTATTTGCGGGTTTTGTCATCTCGTATGCCG
1	AAAAAGTCATCACCAAACCAATGTCATCTAGATTTT
1	AAAAAGTCCATTCTTTCTTCATATCTCGTATGCCGT
1	AAAAAGTCCGGGAAGCTATCTCGTATGCCGTCTTCT
2	AAAAAGTCCTCCCCTATTCTAATCTCGTATGCCGTC
2	AAAAAGTCCTTGCAGTTTCCTCTATCTCGTATGCCG
1	AAAAAGTCGGAGGTTCGAAGACGATCAGAATCTCGT
1	AAAAAGTGCCTCTTGATTCTAAAGGTTTTGTTTATT
1	AAAAAGTGCTTACAGTGCAGGATCTCGTATGCCGTC
5	AAAAAGTGCTTACAGTGCAGGTAGATCTCGTATGCC
1	AAAAAGTGCTTACCGTGCAGGTAGATCTCGTATGCC
1	AAAAAGTGGGATCATCGGTAAAGCATCTCGTATGCC
1	AAAAAGTGGGCAAAGGACTTGAATCTCGTATGCCGT
1	AAAAAGTGGGCAAAGGACTTGAGATCTCGTATGCCG
1	AAAAAGTGGGCAAAGGACTTGATCTCGTATGCCGTC
1	AAAAAGTGTAGAAATAGGCCAGGTATCTCGTATGCC
1	AAAAAGTGTCCAAACATAGTCGTATGCCGTCTTCTG
1	AAAAAGTGTGTGTGTGTGTATAATCTCGTATGCCGT
1	AAAAAGTGTGTGTGTGTGTATTCTCACACAGAAATC
2	AAAAAGTTAAAGCAAAAACAGTATCTAGTGTGTCGT
1	AAAAAGTTCACCAATTTGACATTCCCTCGTATGCCG
1	AAAAAGTTTAAGGCATCTCGTATGCCGTCTTCTGCT
1	AAAAAGTTTCAGTTCTCGTATGCCGTCTTCTGCTTG
1	AAAAAGTTTGCTGAAGTCTTCCTTCCCCATCATAAC
2	AAAAAGTTTTCATATACATCTATTTAATTTCGTATG
1	AAAAAGTTTTCTCATGCCCCTTTGCAATTAATCCCT
1	AAAAAGTTTTGTCCCTGATTTTTTCCGAAGGCCGTT
2	AAAAATAAAAAAAAAAAAAAAAAAAAAAAAAAAAAA
1	AAAAATAAAAAAAAAAAAAAAAAAAAAAAAAAATAA
1	AAAAATAAAAAATTATAACAAACCCTGAGAACCAAA
1	AAAAATAAAAAATTCTCAGCCGATCGTATGCCGCCT
2	AAAAATAAAAAATTCTCAGCCGATCGTATGCCGTCT
1	AAAAATAAAAATAAAATAACCTCGTATGCCGTCTTC
1	AAAAATAAAAATTCAAACTTTGGGGGTTTCTCGTAT
1	AAAAATAAAACATTGATAAAAGGATCTCGTATGCCG
3	AAAAATAAAACATTGATAAAAGGTATCTCGTATGCC
1	AAAAATAAAACTTTAACGGCGGAATCTCGTATGCCG
1	AAAAATAAAAGAGACGCATTTTGATCTCGTATGCCG
1	AAAAATAAAAGATTTTTGAAATCGTATGCCGTCTTC
2	AAAAATAAAAGCTCCTTTGACTGTTAGGATCTCGTA
1	AAAAATAAAAGTGCTGCCGTAAAATCTCGTATGCCG
2	AAAAATAAAATGTTTTTCAGGAAACTTCGTATGCCG
3	AAAAATAAACAAAAATTGAAGGCATCTCGTATGCCG
1	AAAAATAAACTGTATTTGGCTGCATCTCGTATGCCG
1	AAAAATAAAGCAAATAAAGCTGCCGTGAACATTTAT
1	AAAAATAAAGCAGCTTGCAGAAATCTCGTATGCCGT
1	AAAAATAAAGCTTCTGTGTCTAAATCTCGTATGCCG
1	AAAAATAAAGTCGTTTGCAAAATGATCTCGTATGCC
1	AAAAATAAAGTGAATTAAGCGTGATCTCGTATGCCG
1	AAAAATAAAGTGCTTATAGTGCAGGTAGATCTCGTA
2	AAAAATAAAGTGCTTATAGTGCAGGTAGTATCTCGT
1	AAAAATAAATCTTAAATTTACTTTCGTATGCCGTCT
1	AAAAATAAATGGCATATATCGTATGCCGTCTTCTGC
1	AAAAATAACAACAGCAAGCAAGCAAACAAAACAAAC
2	AAAAATAACAATACAGGACTATCTCGTATGCCGTCT
2	AAAAATAACAATACAGGACTCATCTCGTATGCCGTC
1	AAAAATAACAATACAGGACTCTTTATCTCGTATGCC
1	AAAAATAACAATACAGGACTCTTTCATCTCGTATGC
1	AAAAATAACAATACAGGACTCTTTCGAGGCATCTCG
2	AAAAATAACAATACAGGATCTCGTATGCCGTCTTCT
1	AAAAATAACACTAGCCTTATGTTTGAAACCTCGTAT
1	AAAAATAAGAAATAGCTCTCCTCGTATGCCGTCTTC
1	AAAAATAAGCAGTGGAAAGCAGCCTACTTTTTAAAA
1	AAAAATAAGCAGTGGAAAGCAGCCTATTTTTTAAAA
1	AAAAATAATATTGATCGTATGCCGTCTTCTGCTTGA
1	AAAAATAATCAAGGGCTTCCAGTTCCTATTGTTCTG
5	AAAAATAATCTATACAGGGACTATCTCGTATGCCGT
1	AAAAATAATGTTTAACACTCTCGTATGCCGTCTTCT
1	AAAAATAATTCTCTTTATCTCACTTCCCTCTATTTT
1	AAAAATAATTGTGGTTTTGGCATCTCGTATGCCGTC
2	AAAAATAATTGTGGTTTTGGTATATCTCGTATGCCG
4	AAAAATAATTGTGGTTTTTGCATCTCGTATGCCGTC
1	AAAAATAATTGTGGTTTTTGCCATCTCGTATGCCGT
1	AAAAATAATTTATTCTTCTCAATCCTCTCGTATGCC
1	AAAAATACAAAAAATTAGCCGATCTCGTATGCCGTC
1	AAAAATACAAAAATTAGCTGGGCATGGTGGATCTCG
1	AAAAATACAAAAATTAGCTGGGCGTGGTGGCGATCT
1	AAAAATACAAAAATTAGTTCGCCGTGGTTTCGTATG
3	AAAAATACAAAATTAGCTGGGCGTATCTCGTATGCC
1	AAAAATACAAGAAATTAGCTGGGCGTGGTGGCAGGA
1	AAAAATACAGATTGCTCAGACCATCTCGTATGCCGT
1	AAAAATACAGTATTTCGTATGCCGTCTTCTGCTTGA
1	AAAAATACATATTTCCTCGTATGCCGTCTTCTGCTT
2	AAAAATACATGGTAGACTTGCTCCTCGTATGCCGTC
1	AAAAATACATTAGCATCTTGAATGGAGGTGTCGTAT
1	AAAAATACCCCTCGTATGCCGTCTTCTGCTTGAAAA
1	AAAAATACGAAAATTAGCTGGGAATATCTCGTATGC
1	AAAAATACGGAACCCCACTCTTTTCTAAGGACATCT
1	AAAAATACTGTGTACATTATCTTGAGGATGTAGGTT
2	AAAAATACTTAACATCCCCTCGTATGCCGTCTTCTG
1	AAAAATACTTGCGGATTTTGCATCTCGTATGCCGTC
1	AAAAATAGAAATCACTATATTAGAGTGGTGGTTTCT
4	AAAAATAGAACAAAGTAGCCGAATCTCGTATGCCGT
5	AAAAATAGAACAAAGTAGCCGATCTCGTATGCCGTC
1	AAAAATAGAACAAAGTAGCCGGAATCTCGTATGCCG
6	AAAAATAGAACAAAGTAGCCGGATCTCGTATGCCGT
1	AAAAATAGAACAAAGTAGCGGAATCTCGTATGCCGT
2	AAAAATAGAGCAAGGTAGCCGGATCTCGTATGCCGT
1	AAAAATAGATGATCTTATCGGATCTCGTATGCCGTC
1	AAAAATAGGAAACTGTTGCCATCAATCTGTCTGTCT
3	AAAAATAGGTCAGCAGAGATTTCAATCTCGTATGCC
1	AAAAATAGTAGTCATCAATATCCTTGCCATTATTAT
1	AAAAATAGTCCAGCTATTGTAGATATGGCCGTCCCT
1	AAAAATAGTTGTATTTCAACTGTTGTATCGTATGCC
1	AAAAATATAACCATTTTCTTTCTCGGTTTATCTCGT
1	AAAAATATAATACAACCTGCTAAGTGAATCTCGTAT
1	AAAAATATAATGTTTTAACAGTATATGTATATTTCA
1	AAAAATATAGATGCTTTCCATTGATCTCGTATGCCG
1	AAAAATATATATATATAAATACACTGTAGATAACAT
1	AAAAATATATTTTGGAAGTTAAATCTCGTATGCCGT
2	AAAAATATCCAGACGGGTCGTATGCCGTCTTCTGCT
1	AAAAATATCCCAGGTATCTTCGTATGCCGTCTTCTG
1	AAAAATATCTGGAGTGAGAGTACTCGTATGCCGTCT
2	AAAAATATCTTGAAAGGGAAGTTCTTCCTCTCGTAT
1	AAAAATATGAGAGAGTTCAGTGTGGAATCTCGTATG
1	AAAAATATGCATACTTTCAGAATCTCGTATGCCGTC
1	AAAAATATGGTGGACCTGGCATATCTCGTATGCCGT
2	AAAAATATTAAAAACAAACCAAAAACTTCAGTGTTC
1	AAAAATATTAAACACAAACTACCACCTACCTCCCTC
1	AAAAATATTACTATGTGTCATCTCGTATGCCGTCTT
1	AAAAATATTATTGGTGAATGTGTGTATTGGGCTTCT
1	AAAAATATTGCACATTACTAAGTTGCATCTCGTATG
2	AAAAATATTGCACTTGTCCCGGCCTGTATCTCGTAT
1	AAAAATATTTAAGATAGTTTTGCCAGAACAGTTTGT
1	AAAAATATTTGTCATGATTCTGCTTTTCTCTTCTTC
2	AAAAATATTTTTCCCTTTCATAATTTATTCAACAAG
1	AAAAATATTTTTGCTTGATTGCCTCGTATGCCGTCT
1	AAAAATCAACCCTAAATATTGCCGGCCATTGAACTC
1	AAAAATCACAAAAACTAGTTTAAATTGATGACTTGT
1	AAAAATCACAATTATTTTCGCAATCTCGTATGCCGT
3	AAAAATCACAATTATTTTCGCACATCTCGTATGCCG
1	AAAAATCACAATTATTTTCGCATCTCGTATGCCGTC
2	AAAAATCACCATCTCCTCGTATGCCGTCTTCTGCTT
1	AAAAATCAGAGGAGGAGCGGTATCTCGTATGCCGTC
1	AAAAATCAGGAGGCTGGTATTCTGGAAGCCATCAGA
1	AAAAATCAGTCATATTTTTCAATTCTTAAATTTCTA
1	AAAAATCAGTTCTCGTATGCCGTCTTCTGCTTGAAA
2	AAAAATCATGTGAAAAGGAATAGTGGTTCCTCTTGA
1	AAAAATCATTATAGTTGTGTCTTGAATTTTGTATGT
1	AAAAATCCAAGCAATTCATGACCTTCCGTATGCCGT
1	AAAAATCCATATCAGTTTCTCGTATGCCGTCTTCTG
3	AAAAATCCATCCTCAGTCTCACCTCTCGTATGCCGT
1	AAAAATCCGGGGGAGAGGGTATCTCGTATGCCGTCT
1	AAAAATCCTCCTGGCGTGTCTTCGTATGCCGTCTTC
2	AAAAATCCTTAAAGAGATCGGCGATCGTCTGAAATT
1	AAAAATCGCAATTACTTTTGCATCTCGTATGCCGTC
1	AAAAATCGGCGGATCTCGTATGCCGTCTTCTGCTTG
1	AAAAATCGGGGGTTGTGTGGATCTCGTATGCCGTCT
1	AAAAATCGTAGCCTTCTCCACTTCAAGTCAACTATC
1	AAAAATCTAAGATGTCGTATGCCGTCTTCTGCTTGA
1	AAAAATCTATAATTTCCATTTGCTCGTATGCCGTCT
1	AAAAATCTCAAATTACTTTTGCATCTCGTATGCCGT
2	AAAAATCTCAATTACTTTTGCATCTCGTATGCCGTC
1	AAAAATCTCACACAGAAATCGTATGCCGTCTTCTGC
1	AAAAATCTCGGATGCCGTCTTCTGCTCGAAAAACGT
19	AAAAATCTCGTATGCCGTCTTCTGCTTGAAAAAAAA
1	AAAAATCTCGTATGCCGTCTTCTGCTTGAAAAAAGA
1	AAAAATCTGGGAGCAATATCTCGTATGCCGTCTTCT
4	AAAAATCTGTCCCAAAATTTTACATTTAGGTAAATC
3	AAAAATCTGTCTAGTCTTTCTTCGTATGCCGTCTTC
1	AAAAATCTGTTTAAATCTCGTATGCCGTCTTCTGCT
1	AAAAATCTTACTCCATATCCATACTCGTATGCCGTC
1	AAAAATCTTCGCTAGAGTTGCCCAGCTTGATCTTTG
1	AAAAATCTTCTTGCTCTCGTATGCCGTCTTCTGCTT
1	AAAAATCTTGCCATTTTCTCGCCTCGTATGCCGTCT
6	AAAAATCTTGGGGGAAGAAATTGGCAATATCGTATG
1	AAAAATCTTTCTACTCGTATGCCGTCTTCTGCTTGA
1	AAAAATCTTTTCCATGGGTTCCTAGAATGTTGTGAT
2	AAAAATCTTTTGTGGTCATTGTTTTCGTATGCCGTC
2	AAAAATGAAAAGACGCTGTAAAATCTCGTATGCCGT
2	AAAAATGAAAATGTGTTGGGATCTCGTATGCCGTCT
1	AAAAATGAACTCTCTGTCTCTCCATTGCCAAAACTA
1	AAAAATGAATCCAACCAATCCAGTATAGACCAATCG
1	AAAAATGACATAGGGTATCTCGTATGCCGTCTTCTG
1	AAAAATGACATTTATTGGATGTCTTTCGTATGCCGT
1	AAAAATGACTGTTGGCAGCACGTATCTCGTATGCCG
1	AAAAATGACTGTTGGCAGCATCTCGTATGCCGTCTT
1	AAAAATGAGCCTGACCCAGCAAGGAGGGAAAGACAG
1	AAAAATGAGGATAGGAATTCGCATCTCGTATGCCGT
2	AAAAATGAGGTAGTAGATTGTATAGTTATCTCGTAT
7	AAAAATGAGGTAGTAGGTTGTATAGTTATCTCGTAT
1	AAAAATGAGGTAGTAGGTTGTGTGGTTATATCTCGT
1	AAAAATGAGGTAGTAGGTTGTGTGGTTATCTCGTAT
1	AAAAATGATAAAGATAGTAAATTTCGTATGCCGTCT
1	AAAAATGATCTTGCTGTTGTGGATGTCAGAATTGGT
1	AAAAATGATGCATGTATGTTCTCTCGCATGCCGTCT
1	AAAAATGATTAAAGATAAAAACATACTCGTATGCCG
1	AAAAATGATTAAATTACTCGTTCAGTATGATCAGGA
1	AAAAATGATTAAGGATACTAGTATAAAAAAAAAAAA
1	AAAAATGCCAATTGGAAGTACGATCTCGTATGCCGT
1	AAAAATGCTACTCCCTCCCATGCTATTCTCTACACC
1	AAAAATGCTGTTCGTGCAGGTAGATCTCGTATGCCG
3	AAAAATGCTTACAGTGCAGGTAGAATCTCGTATGCC
8	AAAAATGCTTACAGTGCAGGTAGATCTCGTATGCCG
2	AAAAATGCTTAGAACCAGTGTTTCGTATGCCGTCTT
2	AAAAATGCTTCTCTATACCTGCTGGGTCTCCTCGTA
1	AAAAATGCTTTTAATTATGATCGTATGCCGTCTTCT
1	AAAAATGGACGGGGCAGCTTCACAAGGCATCTCGTA
1	AAAAATGGAGTGAATTTATATTAGATTCGTATGCCG
2	AAAAATGGGAATTTCCCTGCACAAGCTCTCGTATGC
1	AAAAATGGGAGTTTCTCTGCACAAGCTTTCTCGTAT
1	AAAAATGGGATCGTTGCAGTGCAACAACTCTCGTAT
1	AAAAATGGTCTTCGTATGCCGTCTTCTGCTTGAAAA
1	AAAAATGGTTCTCGGCTCAGTGATCTCGTATGCCGT
1	AAAAATGTAAACATCCTACACTCTCAGCTATAATCT
2	AAAAATGTAAATCCCGTGTATCCTATCTCGTATGCC
1	AAAAATGTAATAAAGGAAGACAATCTCGTATGCCGT
2	AAAAATGTAGAACACAATGAAATTCGTATGCCGTCT
2	AAAAATGTAGTTGCATTCATAGTTTTAATTAGTTTC
1	AAAAATGTAGTTGCCTTCATAGTTTTAATTAGTTTC
1	AAAAATGTATATGGACCATGCTAATGAGGGTCATCG
1	AAAAATGTCACTGCCATTATATAGTTCGTATGCCGT
2	AAAAATGTCAGAAGGACAAAGAATCTCGTATGCCGT
1	AAAAATGTCTCGTATATCTCTTCGTATGCCGTCTTC
1	AAAAATGTGATTATTTCTTCTCCAAGGATCTAGAAA
1	AAAAATGTGGGAAATGTTGCATGTCGTATGCCGTCT
2	AAAAATGTGGGGAAATGCTTTAATCGTATGCCGTCT
1	AAAAATGTGGTTAGAGAGAGTTTTATCTCGTATGCC
2	AAAAATGTTGGGATTACAGGCAGATCTCGTATGCCG
2	AAAAATGTTTACTTTTTTTTTTCCCTCGTATGCCGT
1	AAAAATGTTTTCAGAAGCTTCTATCTCGTATGCCGT
1	AAAAATGTTTTTTTCTTTTAGCTTTGAATTGGCCAG
1	AAAAATTAAGATGGTGGGGGTGGTCTCGTATGCCGT
1	AAAAATTAATATCTTACCTGACTCTCAAACCATATC
1	AAAAATTACAATGTATTTACATGCCCCCATTATCGT
1	AAAAATTAGAGATCTCGTATGCCGTCTTCTGCTTGA
1	AAAAATTAGAGTGTATCTCGTATGCCGTCTTCTGCT
4	AAAAATTAGAGTGTTCAAAGCAATCTCGTATGCCGT
3	AAAAATTAGAGTGTTCAAAGCAGATCTCGTATGCCG
5	AAAAATTAGAGTGTTCAAAGCAGGATCTCGTATGCC
1	AAAAATTAGAGTGTTCAAAGCAGGCATCTCGTATGC
4	AAAAATTAGAGTGTTCAAAGCAGGCCATCTCGTATG
3	AAAAATTAGAGTGTTCAAAGCAGGCCCGAATCTCGT
1	AAAAATTAGAGTGTTCAAAGCAGGCCCGAGCATCTC
1	AAAAATTAGAGTGTTCAAAGCAGGCCCGAGCCGCCT
2	AAAAATTAGAGTGTTCAAAGCAGGCCCGATCTCGTA
2	AAAAATTAGAGTGTTCAAATCTCGTATGCCGTCTTC
4	AAAAATTAGAGTGTTCATCTCGTATGCCGTCTTCTG
2	AAAAATTAGCCGGGCATGATGGGATCTCGTATGCCG
1	AAAAATTAGCCGGGCGTGGATAAATCTCGTATGCCG
1	AAAAATTAGCTGGGCGTGGTGGTGGGTACCTGTAGT
1	AAAAATTAGTGGAGCTGACACAGAAGCATCTCGTAT
1	AAAAATTATCTCGTATGCCGTCTTCTGCTTGAAAAA
1	AAAAATTATCTTATATTTCTTTTATATTTTCCACCT
2	AAAAATTATTGAGCATATACTGTGTCATAATGTCGT
1	AAAAATTCATGGATTTTGATTTTTATCTCGTATGCC
1	AAAAATTCCAGGCTGCTTCACCTTATTCAACTTCGT
2	AAAAATTCCTAATCCTTATCCTCGTATGCCGTCTTC
5	AAAAATTCCTGTCATCTAGTGACATCGTATGCCGTC
1	AAAAATTCCTTTTCTCCGTTTCCTCTTTTGCAAGTC
1	AAAAATTCTACTACACTATACTTATAGGTCTCTCGT
4	AAAAATTCTATGAATTGTTGTAGCCGGTGAATTGAG
1	AAAAATTGAAGTCAACCACAGAGTCGTATGCCGTCT
3	AAAAATTGAGACTACTTTTGCAATCTCGTATGCCGT
1	AAAAATTGAGCAGAAAATAGGGTTCTCGTATGCCGT
1	AAAAATTGCAATTACTTTTGCATCTCGTATGCCGTC
1	AAAAATTGGAAAGGGGGTAAAAGTGATCTCGTATGC
2	AAAAATTGGACTCAGGCTTAAATCAATAATCTCGTA
3	AAAAATTGGTGTTGGATTTTTGTCGTATGCCGTCTT
2	AAAAATTGGTTTCTTGTAGGGGAATCTCGTATGCCG
2	AAAAATTGTTTTAATGGTAATGAGTGTATACACTCC
1	AAAAATTTAAGTCTATTATACATTTCTCGTATGCCG
2	AAAAATTTAGGCATTTACAGCTATAAATTTCTCTCT
1	AAAAATTTAGGCTGGGCGCGGTGGCATCTCGTATGC
1	AAAAATTTAGGTTGGGCAAAAAAATCTCGTATGCCG
1	AAAAATTTATAAGTATAAATTCGGTTATAATTTTCT
1	AAAAATTTATACAAGCCTCCTTTTGCTGTGAAAATT
1	AAAAATTTATCCCATTCTGTAGGTTGCCTGTTCACT
2	AAAAATTTATGGTAAAAAATTAATCTCGTATGCCGT
4	AAAAATTTATGGTAAAAAATTATCTCGTATGCCGTC
1	AAAAATTTATGGTAAAAAATTATTCGTATGCCGTCT
1	AAAAATTTCCCTTTAAATAATCATGAATAGGTTATC
1	AAAAATTTCGGTTGCGGCGACCTCGGAGCATCTCGT
2	AAAAATTTCGGTTGGGAAAAAAAAAAAAAAAAAAAA
1	AAAAATTTCGGTTGGGAAAAAAAAAAAAAAAAAAAT
1	AAAAATTTCGGTTGGGAAAAAAAAAAAAAAATATCG
1	AAAAATTTCGGTTGGGAAAAAAAAAAAAAAATCTCG
1	AAAAATTTCGGTTGGGAAATCTCGTATGCCGTCTTC
1	AAAAATTTCGGTTGGGAATCGTATGCCGTCTTCTGC
5	AAAAATTTCGGTTGGGAATCTCGTATGCCGTCTTCT
24	AAAAATTTCGGTTGGGATCTCGTATGCCGTCTTCTG
1	AAAAATTTCGGTTGGGCAATCTCGTATGCCGTCTTC
2	AAAAATTTCGGTTGGGGATCTCGTATGCCGTCTTCT
1	AAAAATTTCGGTTGGGGCGAATCTCGTATGCCGTCT
1	AAAAATTTCGGTTGGGGCGACATCTCGTATGCCGTC
1	AAAAATTTCGGTTGGGGCGACCATCTCGTATGCCGT
4	AAAAATTTCGGTTGGGGCGACCTCGGAGCAGAACAT
3	AAAAATTTCGGTTGGGGCGACCTCGGAGCAGAACCC
1	AAAAATTTCGGTTGGGGCGACCTCGGAGCAGAATCT
4	AAAAATTTCGGTTGGGGCGACCTCGGAGCATCTCGT
1	AAAAATTTCGGTTGGGGGGGTCGTATCTCGTATGCC
1	AAAAATTTCTATTACACAAATCGTATGCCGTCTTCT
1	AAAAATTTCTCAGCACTGAGACCATTTAAGGTCTAT
2	AAAAATTTCTCAGCACTGAGTCCATTTAAGGTCTGT
1	AAAAATTTGACAACTAAGATCCATCTCGTATGCCGT
1	AAAAATTTGGCATGCAAGAACTCAGAACTCTGATCT
1	AAAAATTTGGGCACTGACAAGGAAATTGATCTCGTA
1	AAAAATTTTAAAACAAACATTTATTTTATTCTCGTA
2	AAAAATTTTAAATTGAGCTGTCTTGGTCGTATGCCG
1	AAAAATTTTAACATAAGACCACTATCTCGTATGCCG
1	AAAAATTTTCACATACACATTAAATCATTTCCCCCA
1	AAAAATTTTTCTTCCATTCTGATGGTTGTCTGTTTG
1	AAAAATTTTTTATCTCGTATGCCGTCTTCTGCTTGA
5	AAAAATTTTTTTTGTAACAGATCTCGTATGCCGTCT
3	AAAACAAAAAAAAAAAAAAAAAAAAAAAAAAAAAAA
1	AAAACAAAAAAAAAAAAAAAAAAAAAAATCTCGTAT
1	AAAACAAAAAAAAAAAAAATCTCGTATGCCGTCTTC
1	AAAACAAAAAAAAAAAGAAGTGAGGGGCAGAGAGCG
1	AAAACAAAAATCTTGGGGGAAGAAATTGGCAATATC
1	AAAACAAAACAAAACAAAACCAAGACCCATCGTATG
1	AAAACAAAACAAAACAAAACCAAGACCCATTCGTAT
1	AAAACAAAACACAAATTTCCTTGCTGACTTCCTGGT
1	AAAACAAAACCATTCTCGTATGCCGTCTTCTGCTTG
3	AAAACAAAAGCACAGAGTTAGGATCTCGTATGCCGT
1	AAAACAAAATCCACAAGGAAGAACAATAATAAATCT
1	AAAACAAACATTTCTAAAGTATTCGTATGCCGTCTT
1	AAAACAAAGACAGGACTTGGAGGGGAAGCATCTCGT
[truncated: 625,988 more rows]
